# Supplementary material for: 3-Allyl-2-hydr­oxy-5,6,8-trimethoxy­naphthalene-1,4-dione
Source: Acta Crystallogr Sect E Struct Rep Online. 2008 Sep 13;64(Pt 10):o1929. doi: 10.1107/S1600536808028432 (PMC2959464; doi:10.1107/S1600536808028432)
Supplement: Supplementary file 1 [file e-64-o1929-sup1.cif]

##############################################################################
###                                                                        ###
###        Electronic paper (Acta Crystallographica Section E)             ###
###                                                                        ###
##############################################################################
#                                                                            #
# This CIF contains the data in a paper accepted for publication in Acta     #
# Crystallographica Section E. It conforms to the requirements of Notes      #
# for Authors for Section E, and has been peer reviewed under the auspices   #
# of the IUCr Commission on Journals.                                        #
#                                                                            #
# Full details of the Crystallographic Information File format               #
# are given in the paper "The Crystallographic Information File (CIF):       #
# a New Standard Archive File for Crystallography" by S. R. Hall, F. H.      #
# Allen and I. D. Brown [Acta Cryst. (1991), A47, 655-685].                  #
#                                                                            #
# The current version of the core CIF dictionary is obtainable from          #
# ftp://ftp.iucr.org/pub/cif_core.dic. The current version number is 2.4.    #
#                                                                            #
# Software is freely available for graphical display of the structure(s) in  #
# this CIF.  For information consult the CIF home page http://www.iucr.org/  #
# cif/home.html                                                              #
#                                                                            #
# This file may be used for bona fide research purposes within the           #
# scientific community so long as proper attribution is given to the journal # 
# article from which it was obtained.                                        #
#                                                                            #
##############################################################################
                                             
data_global
_audit_creation_method     SHELXL97
_journal_date_recd_electronic     2008-09-02
_journal_date_accepted     2008-09-05
_journal_name_full     'Acta Crystallographica, Section E'
_journal_year     2008
_journal_volume     64
_journal_issue     10
_journal_page_first     o1929
_journal_page_last     o1929
_journal_paper_category     QO
_journal_coeditor_code     NG2489
_publ_contact_author_name     'Margaret A. Brimble'
_publ_contact_author_address
;
Department of Chemistry
University of Auckland
Private Bag 92019
Auckland
New Zealand
;
_publ_contact_author_email     'm.brimble@auckland.ac.nz'
_publ_contact_author_fax     '+64 9 373 7422'
_publ_contact_author_phone     '+64 9 3737599 ext 88259'
_publ_section_title
;
3-Allyl-2-hydroxy-5,6,8-trimethoxynaphthalene-1,4-dione
;
loop_
    _publ_author_name
    _publ_author_address
    'Rathwell, Dominea C. K.'
;
Department of Chemistry
University of Auckland
Private Bag 92019
Auckland
New Zealand
;
    'Tsang, Kit Y.'
;
Department of Chemistry
University of Auckland
Private Bag 92019
Auckland
New Zealand
;
    'Choi, Ka Wai'
;
Department of Chemistry
University of Auckland
Private Bag 92019
Auckland
New Zealand
;
    'Boyd, Peter D.W.'
;
Department of Chemistry
University of Auckland
Private Bag 92019
Auckland
New Zealand
;
    'Brimble, Margaret A.'
;
Department of Chemistry
University of Auckland
Private Bag 92019
Auckland
New Zealand
;
data_I
_audit_creation_method     SHELXL97
_chemical_name_systematic
;
3-Allyl-2-hydroxy-5,6,8-trimethoxynaphthalene-1,4-dione
;
_chemical_name_common     ?
_chemical_formula_moiety     'C16 H16 O6'
_chemical_formula_sum     'C16 H16 O6'
_chemical_formula_iupac     'C16 H16 O6'
_chemical_formula_weight     304.29
_chemical_melting_point     429(2)
_symmetry_cell_setting     orthorhombic
_symmetry_space_group_name_H-M     P212121
_space_group_name_Hall     P2ac2ab
loop_
    _symmetry_equiv_pos_as_xyz
    'x, y, z'
    '-x+1/2, -y, z+1/2'
    'x+1/2, -y+1/2, -z'
    '-x, y+1/2, -z+1/2'
_cell_length_a     4.68110(10)
_cell_length_b     12.6577(3)
_cell_length_c     23.3392(5)
_cell_angle_alpha     90.00
_cell_angle_beta     90.00
_cell_angle_gamma     90.00
_cell_volume     1382.89(5)
_cell_formula_units_Z     4
_cell_measurement_reflns_used     3251
_cell_measurement_theta_min     1.75
_cell_measurement_theta_max     27.86
_cell_measurement_temperature     89(2)
_exptl_crystal_description     needle
_exptl_crystal_colour     yellow
_exptl_crystal_size_max     0.28
_exptl_crystal_size_mid     0.09
_exptl_crystal_size_min     0.06
_exptl_crystal_density_diffrn     1.462
_exptl_crystal_density_meas     ?
_exptl_crystal_density_method     'not measured'
_exptl_crystal_F_000     640
_exptl_absorpt_coefficient_mu     0.113
_exptl_absorpt_correction_type     none
_exptl_absorpt_process_details     ?
_exptl_absorpt_correction_T_min     ?
_exptl_absorpt_correction_T_max     ?
_exptl_special_details
;
;
_diffrn_ambient_temperature     89(2)
_diffrn_radiation_type     MoK\a
_diffrn_radiation_wavelength     0.71073
_diffrn_radiation_source     'fine-focus sealed tube'
_diffrn_radiation_monochromator     graphite
_diffrn_measurement_device_type
;
Bruker SMART diffractometer with APEXII CCD detector
;
_diffrn_measurement_method     '\w scans'
_diffrn_detector_area_resol_mean     ?
_diffrn_reflns_number     14372
_diffrn_reflns_av_R_equivalents     0.0311
_diffrn_reflns_av_sigmaI/netI     0.0507
_diffrn_reflns_theta_min     1.75
_diffrn_reflns_theta_max     27.86
_diffrn_reflns_theta_full     27.86
_diffrn_measured_fraction_theta_max     0.981
_diffrn_measured_fraction_theta_full     0.981
_diffrn_reflns_limit_h_min     -6
_diffrn_reflns_limit_h_max     4
_diffrn_reflns_limit_k_min     -16
_diffrn_reflns_limit_k_max     16
_diffrn_reflns_limit_l_min     -30
_diffrn_reflns_limit_l_max     30
_diffrn_standards_number     0
_diffrn_standards_interval_count     0
_diffrn_standards_interval_time     0
_diffrn_standards_decay_%     2
_refine_special_details
;
Refinement of <i>F</i>^2^ against ALL reflections. The weighted <i>R</i>-factor
<i>wR</i> and goodness of fit <i>S</i> are based on <i>F</i>^2^, conventional
<i>R</i>-factors <i>R</i> are based on <i>F</i>, with <i>F</i> set to zero for
negative <i>F</i>^2^. The threshold expression of <i>F</i>^2^ >
\s(<i>F</i>^2^) is used only for calculating <i>R</i>-factors(gt) <i>etc</i>.
and is not relevant to the choice of reflections for refinement.
<i>R</i>-factors based on <i>F</i>^2^ are statistically about twice as large
as those based on <i>F</i>, and <i>R</i>- factors based on ALL data will be
even larger.
;
_reflns_number_total     1914
_reflns_number_gt     1415
_reflns_threshold_expression     I>2\s(I)
_refine_ls_structure_factor_coef     Fsqd
_refine_ls_matrix_type     full
_refine_ls_R_factor_all     0.0705
_refine_ls_R_factor_gt     0.0395
_refine_ls_wR_factor_gt     0.0752
_refine_ls_wR_factor_ref     0.0853
_refine_ls_goodness_of_fit_ref     1.091
_refine_ls_restrained_S_all     1.091
_refine_ls_number_reflns     1914
_refine_ls_number_parameters     200
_refine_ls_number_restraints     0
_refine_ls_hydrogen_treatment     constr
_refine_ls_weighting_scheme     calc
_refine_ls_weighting_details
       'calc w = 1/[\s^2^(Fo^2^)+(0.0367P)^2^+0.1796P] where P=(Fo^2^+2Fc^2^)/3'
_atom_sites_solution_hydrogens     geom
_atom_sites_solution_primary     direct
_atom_sites_solution_secondary     difmap
_refine_ls_shift/su_max     0.000
_refine_ls_shift/su_mean     0.000
_refine_diff_density_max     0.222
_refine_diff_density_min     -0.277
_refine_ls_extinction_method     none
_refine_ls_extinction_coef     ?
loop_
    _atom_type_symbol
    _atom_type_description
    _atom_type_scat_dispersion_real
    _atom_type_scat_dispersion_imag
    _atom_type_scat_source
    'C' 'C' 0.0033 0.0000
                         'International Tables Vol C Tables 4.2.6.8 and 6.1.1.4'
    'H' 'H' 0.0000 0.0000
                         'International Tables Vol C Tables 4.2.6.8 and 6.1.1.4'
    'O' 'O' 0.0106 0.0000
                         'International Tables Vol C Tables 4.2.6.8 and 6.1.1.4'
_computing_data_collection     'APEX2 (Bruker, 2005)'
_computing_cell_refinement     'APEX2 (Bruker, 2005)'
_computing_data_reduction     'SAINT (Bruker, 2005)'
_computing_structure_solution     'SHELXS97 (Sheldrick, 2008)'
_computing_structure_refinement     'SHELXL97 (Sheldrick, 2008)'
_computing_molecular_graphics
;
ORTEPIII (Burnett & Johnson, 1996) and Mercury (Macrae <i>et al.</i>,
2006)
;
_computing_publication_material
;
WinGX (Farrugia, 1999) and publCIF (Westrip, 2008)
;
loop_
    _atom_site_type_symbol
    _atom_site_label
    _atom_site_fract_x
    _atom_site_fract_y
    _atom_site_fract_z
    _atom_site_U_iso_or_equiv
    _atom_site_adp_type
    _atom_site_calc_flag
    _atom_site_refinement_flags
    _atom_site_occupancy
    _atom_site_disorder_assembly
    _atom_site_disorder_group
    O O16 -0.4858(4) 0.07396(13) 0.01234(6) 0.0192(4) Uani d . 1 . .
    H H16 -0.4751 0.1330 -0.0020 0.029 Uiso calc R 1 . .
    O O11 -0.1507(4) -0.09214(12) 0.17755(7) 0.0183(4) Uani d . 1 . .
    O O17 0.2562(4) -0.00627(12) 0.24216(6) 0.0150(4) Uani d . 1 . .
    O O19 0.2115(4) 0.33797(12) 0.09662(7) 0.0174(4) Uani d . 1 . .
    O O12 -0.1853(4) 0.24133(13) 0.03789(6) 0.0164(4) Uani d . 1 . .
    O O18 0.5482(4) 0.16101(12) 0.26649(6) 0.0162(4) Uani d . 1 . .
    C C5 0.0492(6) 0.07747(18) 0.15754(9) 0.0125(6) Uani d . 1 . .
    C C4 0.0441(6) 0.16715(18) 0.12052(9) 0.0129(5) Uani d . 1 . .
    C C2 0.3969(6) 0.25329(19) 0.18127(10) 0.0141(6) Uani d . 1 . .
    H H2 0.5140 0.3108 0.1891 0.017 Uiso calc R 1 . .
    C C6 0.2263(6) 0.07808(18) 0.20552(9) 0.0129(6) Uani d . 1 . .
    C C3 0.2219(6) 0.25382(18) 0.13284(9) 0.0134(6) Uani d . 1 . .
    C C8 -0.3187(6) 0.06946(19) 0.05919(9) 0.0148(6) Uani d . 1 . .
    C C21 0.7270(6) 0.24990(19) 0.28100(10) 0.0180(6) Uani d . 1 . .
    H H21A 0.8237 0.2360 0.3165 0.027 Uiso calc R 1 . .
    H H21B 0.6110 0.3120 0.2850 0.027 Uiso calc R 1 . .
    H H21C 0.8653 0.2608 0.2512 0.027 Uiso calc R 1 . .
    C C9 -0.3109(6) -0.01717(18) 0.09232(9) 0.0135(6) Uani d . 1 . .
    C C1 0.3956(6) 0.16712(19) 0.21750(9) 0.0130(6) Uani d . 1 . .
    C C7 -0.1488(6) 0.16625(19) 0.07100(9) 0.0141(6) Uani d . 1 . .
    C C20 0.4222(6) 0.41995(19) 0.10271(10) 0.0196(6) Uani d . 1 . .
    H H20A 0.3889 0.4738 0.0745 0.029 Uiso calc R 1 . .
    H H20B 0.6093 0.3906 0.0973 0.029 Uiso calc R 1 . .
    H H20C 0.4089 0.4502 0.1403 0.029 Uiso calc R 1 . .
    C C10 -0.1373(6) -0.01652(19) 0.14485(9) 0.0134(6) Uani d . 1 . .
    C C14 -0.2956(7) -0.2026(2) 0.05618(11) 0.0214(7) Uani d . 1 . .
    H H14 -0.2007 -0.1904 0.0218 0.026 Uiso calc R 1 . .
    C C22 0.0511(6) -0.00647(18) 0.28793(9) 0.0175(6) Uani d . 1 . .
    H H22A 0.0825 -0.0669 0.3120 0.026 Uiso calc R 1 . .
    H H22B -0.1383 -0.0095 0.2722 0.026 Uiso calc R 1 . .
    H H22C 0.0719 0.0568 0.3102 0.026 Uiso calc R 1 . .
    C C15 -0.2583(7) -0.2953(2) 0.08090(11) 0.0288(8) Uani d . 1 . .
    H H15A -0.3497 -0.3104 0.1153 0.035 Uiso calc R 1 . .
    H H15B -0.1405 -0.3455 0.0639 0.035 Uiso calc R 1 . .
    C C13 -0.4799(6) -0.11548(17) 0.07933(10) 0.0155(6) Uani d . 1 . .
    H H13A -0.5731 -0.1396 0.1141 0.019 Uiso calc R 1 . .
    H H13B -0.6273 -0.0988 0.0516 0.019 Uiso calc R 1 . .
loop_
    _atom_site_aniso_label
    _atom_site_aniso_U_11
    _atom_site_aniso_U_22
    _atom_site_aniso_U_33
    _atom_site_aniso_U_12
    _atom_site_aniso_U_13
    _atom_site_aniso_U_23
    O16 0.0252(12) 0.0179(9) 0.0146(8) -0.0020(10) -0.0054(9) 0.0036(7)
    O11 0.0207(11) 0.0155(9) 0.0185(8) -0.0029(9) -0.0019(8) 0.0038(7)
    O17 0.0168(10) 0.0133(8) 0.0148(8) 0.0008(9) 0.0016(9) 0.0044(7)
    O19 0.0200(11) 0.0132(8) 0.0190(9) -0.0049(9) -0.0026(9) 0.0042(7)
    O12 0.0164(10) 0.0170(9) 0.0157(8) -0.0003(9) 0.0003(9) 0.0024(7)
    O18 0.0178(10) 0.0136(8) 0.0171(8) -0.0029(9) -0.0039(9) 0.0014(7)
    C5 0.0116(15) 0.0122(11) 0.0136(11) 0.0032(12) 0.0041(12) -0.0012(9)
    C4 0.0125(14) 0.0135(11) 0.0127(11) -0.0004(12) 0.0021(12) 0.0010(9)
    C2 0.0120(15) 0.0130(12) 0.0172(12) -0.0016(12) 0.0018(12) -0.0018(10)
    C6 0.0130(15) 0.0137(12) 0.0121(11) 0.0032(13) 0.0011(12) 0.0010(9)
    C3 0.0133(15) 0.0118(12) 0.0149(11) 0.0030(13) 0.0032(13) 0.0023(9)
    C8 0.0130(15) 0.0191(13) 0.0122(11) 0.0008(13) 0.0000(12) -0.0005(10)
    C21 0.0190(17) 0.0171(13) 0.0179(12) -0.0043(14) -0.0045(14) -0.0024(10)
    C9 0.0118(15) 0.0152(12) 0.0136(11) -0.0009(12) -0.0013(12) -0.0013(10)
    C1 0.0102(15) 0.0166(12) 0.0120(11) 0.0051(12) 0.0004(11) -0.0014(10)
    C7 0.0135(15) 0.0149(12) 0.0140(11) 0.0009(13) 0.0056(12) 0.0011(10)
    C20 0.0220(17) 0.0168(13) 0.0198(12) -0.0052(13) 0.0005(13) -0.0011(11)
    C10 0.0118(15) 0.0139(12) 0.0144(11) 0.0033(11) 0.0039(12) 0.0001(10)
    C14 0.0233(18) 0.0216(14) 0.0193(12) -0.0058(14) -0.0010(14) -0.0031(10)
    C22 0.0211(15) 0.0171(13) 0.0142(11) -0.0003(13) 0.0024(13) 0.0034(10)
    C15 0.036(2) 0.0226(15) 0.0275(14) 0.0036(16) 0.0000(17) -0.0033(12)
    C13 0.0155(16) 0.0153(12) 0.0156(11) -0.0041(12) -0.0031(14) 0.0027(10)
_geom_special_details
;
All e.s.d.'s (except the e.s.d. in the dihedral angle between two l.s. planes)
are estimated using the full covariance matrix. The cell e.s.d.'s are taken
into account individually in the estimation of e.s.d.'s in distances, angles
and torsion angles; correlations between e.s.d.'s in cell parameters are only
used when they are defined by crystal symmetry. An approximate (isotropic)
treatment of cell e.s.d.'s is used for estimating e.s.d.'s involving l.s.
planes.
;
loop_
    _geom_bond_atom_site_label_1
    _geom_bond_atom_site_label_2
    _geom_bond_site_symmetry_2
    _geom_bond_distance
    _geom_bond_publ_flag
    O16 C8 . 1.346(3) ?
    O16 H16 . 0.8200 ?
    O11 C10 . 1.226(3) ?
    O17 C6 . 1.375(3) ?
    O17 C22 . 1.436(3) ?
    O19 C3 . 1.361(3) ?
    O19 C20 . 1.439(3) ?
    O12 C7 . 1.237(3) ?
    O18 C1 . 1.350(3) ?
    O18 C21 . 1.443(3) ?
    C5 C6 . 1.394(3) ?
    C5 C4 . 1.427(3) ?
    C5 C10 . 1.505(3) ?
    C4 C3 . 1.407(3) ?
    C4 C7 . 1.467(3) ?
    C2 C1 . 1.380(3) ?
    C2 C3 . 1.396(3) ?
    C2 H2 . 0.9300 ?
    C6 C1 . 1.406(3) ?
    C8 C9 . 1.342(3) ?
    C8 C7 . 1.486(3) ?
    C21 H21A . 0.9600 ?
    C21 H21B . 0.9600 ?
    C21 H21C . 0.9600 ?
    C9 C10 . 1.471(3) ?
    C9 C13 . 1.505(3) ?
    C20 H20A . 0.9600 ?
    C20 H20B . 0.9600 ?
    C20 H20C . 0.9600 ?
    C14 C15 . 1.318(4) ?
    C14 C13 . 1.501(4) ?
    C14 H14 . 0.9300 ?
    C22 H22A . 0.9600 ?
    C22 H22B . 0.9600 ?
    C22 H22C . 0.9600 ?
    C15 H15A . 0.9300 ?
    C15 H15B . 0.9300 ?
    C13 H13A . 0.9700 ?
    C13 H13B . 0.9700 ?
loop_
    _geom_angle_atom_site_label_1
    _geom_angle_atom_site_label_2
    _geom_angle_atom_site_label_3
    _geom_angle_site_symmetry_1
    _geom_angle_site_symmetry_3
    _geom_angle
    _geom_angle_publ_flag
    C8 O16 H16 . . 109.5 ?
    C6 O17 C22 . . 113.32(18) ?
    C3 O19 C20 . . 118.60(19) ?
    C1 O18 C21 . . 117.46(18) ?
    C6 C5 C4 . . 119.5(2) ?
    C6 C5 C10 . . 120.5(2) ?
    C4 C5 C10 . . 120.0(2) ?
    C3 C4 C5 . . 119.1(2) ?
    C3 C4 C7 . . 122.1(2) ?
    C5 C4 C7 . . 118.8(2) ?
    C1 C2 C3 . . 119.8(2) ?
    C1 C2 H2 . . 120.1 ?
    C3 C2 H2 . . 120.1 ?
    O17 C6 C5 . . 123.8(2) ?
    O17 C6 C1 . . 116.2(2) ?
    C5 C6 C1 . . 120.0(2) ?
    O19 C3 C2 . . 121.9(2) ?
    O19 C3 C4 . . 117.5(2) ?
    C2 C3 C4 . . 120.6(2) ?
    C9 C8 O16 . . 121.2(2) ?
    C9 C8 C7 . . 123.5(2) ?
    O16 C8 C7 . . 115.26(19) ?
    O18 C21 H21A . . 109.5 ?
    O18 C21 H21B . . 109.5 ?
    H21A C21 H21B . . 109.5 ?
    O18 C21 H21C . . 109.5 ?
    H21A C21 H21C . . 109.5 ?
    H21B C21 H21C . . 109.5 ?
    C8 C9 C10 . . 119.4(2) ?
    C8 C9 C13 . . 123.0(2) ?
    C10 C9 C13 . . 117.6(2) ?
    O18 C1 C2 . . 124.2(2) ?
    O18 C1 C6 . . 114.9(2) ?
    C2 C1 C6 . . 120.9(2) ?
    O12 C7 C4 . . 124.8(2) ?
    O12 C7 C8 . . 116.3(2) ?
    C4 C7 C8 . . 118.8(2) ?
    O19 C20 H20A . . 109.5 ?
    O19 C20 H20B . . 109.5 ?
    H20A C20 H20B . . 109.5 ?
    O19 C20 H20C . . 109.5 ?
    H20A C20 H20C . . 109.5 ?
    H20B C20 H20C . . 109.5 ?
    O11 C10 C9 . . 119.1(2) ?
    O11 C10 C5 . . 121.6(2) ?
    C9 C10 C5 . . 119.3(2) ?
    C15 C14 C13 . . 124.9(3) ?
    C15 C14 H14 . . 117.5 ?
    C13 C14 H14 . . 117.5 ?
    O17 C22 H22A . . 109.5 ?
    O17 C22 H22B . . 109.5 ?
    H22A C22 H22B . . 109.5 ?
    O17 C22 H22C . . 109.5 ?
    H22A C22 H22C . . 109.5 ?
    H22B C22 H22C . . 109.5 ?
    C14 C15 H15A . . 120.0 ?
    C14 C15 H15B . . 120.0 ?
    H15A C15 H15B . . 120.0 ?
    C14 C13 C9 . . 112.2(2) ?
    C14 C13 H13A . . 109.2 ?
    C9 C13 H13A . . 109.2 ?
    C14 C13 H13B . . 109.2 ?
    C9 C13 H13B . . 109.2 ?
    H13A C13 H13B . . 107.9 ?
loop_
    _geom_hbond_atom_site_label_D
    _geom_hbond_atom_site_label_H
    _geom_hbond_atom_site_label_A
    _geom_hbond_site_symmetry_A
    _geom_hbond_distance_DH
    _geom_hbond_distance_HA
    _geom_hbond_distance_DA
    _geom_hbond_angle_DHA
    O16 H16 O12 . 0.82 2.14 2.612(2) 116.5
    O16 H16 O12 3_455 0.82 2.05 2.777(2) 147.6
    O16 H16 O19 3_455 0.82 2.40 2.926(2) 122.4
