# Supplementary material for: 3-Allyl-2-hydr­oxy-5,6,8-trimethoxy­naphthalene-1,4-dione
Source: Acta Crystallogr Sect E Struct Rep Online. 2008 Sep 13;64(Pt 10):o1929. doi: 10.1107/S1600536808028432 (PMC2959464; doi:10.1107/S1600536808028432)
Supplement: Supplementary file 2 [file e-64-o1929-Isup2.hkl]

#
# h,k,l, Fc-squared, Fo-squared, sigma(Fo-squared) and status flag
#
data_I
_shelx_title ' N8B_0m in P2(1)2(1)2(1)'
_shelx_refln_list_code          4
_shelx_F_calc_maximum      109.56
_exptl_crystal_F_000       640.00
_reflns_d_resolution_high  0.7604
 
loop_
 _symmetry_equiv_pos_as_xyz
 'x, y, z'
 '-x+1/2, -y, z+1/2'
 'x+1/2, -y+1/2, -z'
 '-x, y+1/2, -z+1/2'
 
_cell_length_a     4.6811
_cell_length_b    12.6577
_cell_length_c    23.3392
_cell_angle_alpha  90.000
_cell_angle_beta   90.000
_cell_angle_gamma  90.000
 
_shelx_F_squared_multiplier     1.000
 
loop_
 _refln_index_h
 _refln_index_k
 _refln_index_l
 _refln_F_squared_calc
 _refln_F_squared_meas
 _refln_F_squared_sigma
 _refln_observed_status
   2   0   0     1776.02     1847.18     22.52 o
   4   0   0      465.02      454.61     19.29 o
   1   1   0     1643.01     1572.04     12.84 o
   2   1   0       58.04       60.03      3.77 o
   3   1   0      209.19      195.81      8.46 o
   4   1   0       14.54       11.47      7.24 o
   0   2   0      279.68      263.54      5.81 o
   1   2   0        1.50       -3.02      3.02 o
   2   2   0     1286.67     1174.20     12.85 o
   3   2   0      161.83      169.76      7.35 o
   4   2   0        0.28       10.52      8.41 o
   1   3   0     1011.29      966.03     10.49 o
   2   3   0     3001.65     3077.18     35.88 o
   3   3   0      351.14      364.15      7.91 o
   4   3   0      180.56      191.74     26.58 o
   5   3   0      214.27      220.86     18.13 o
   6   3   0        0.26        4.15     16.47 o
   0   4   0     1548.69     1466.50     21.40 o
   1   4   0       15.21       10.91      3.13 o
   2   4   0     4846.60     5082.12     47.10 o
   3   4   0      133.76      135.79      8.29 o
   4   4   0       31.77       57.70     13.31 o
   5   4   0       63.84       84.33     22.84 o
   1   5   0        2.99       -3.08      3.08 o
   2   5   0      102.04      106.54      5.36 o
   3   5   0       98.32      103.60      8.44 o
   4   5   0      121.12      132.27     13.80 o
   5   5   0      118.67      116.82     15.73 o
   0   6   0      100.21       96.42      7.82 o
   1   6   0       11.05       10.19      3.30 o
   2   6   0       16.11       20.41      4.67 o
   3   6   0      234.03      222.90     10.84 o
   4   6   0       21.81       12.97     13.53 o
   5   6   0        5.30        6.27     14.09 o
   1   7   0       67.76       63.93      4.95 o
   2   7   0        1.21       -0.43      6.17 o
   3   7   0        8.46       25.49     11.21 o
   4   7   0      232.46      187.17     33.52 o
   5   7   0        0.00       -1.64     15.26 o
   0   8   0       54.61       47.12      6.69 o
   1   8   0      275.37      257.23      7.04 o
   2   8   0      473.59      532.56     18.87 o
   3   8   0       13.41       -2.35     13.91 o
   4   8   0        1.84        4.56     15.17 o
   5   8   0        8.87      -16.17     16.17 o
   1   9   0       99.47       97.68      7.10 o
   2   9   0      216.15      216.51      8.48 o
   3   9   0      151.91      117.89     19.19 o
   4   9   0        0.92       17.31     17.20 o
   5   9   0       42.31       63.32     19.78 o
   0  10   0       31.64       44.66      9.82 o
   1  10   0       89.06      105.97      7.79 o
   2  10   0        0.53       -8.90      8.90 o
   3  10   0       28.48       19.26     17.60 o
   4  10   0       20.98       17.24     17.94 o
   1  11   0       39.96       52.10      8.22 o
   2  11   0       13.27        1.24      9.46 o
   3  11   0       21.85       38.68     19.46 o
   4  11   0       18.57        7.01     20.19 o
   0  12   0     6908.39     7137.78    138.27 o
   1  12   0        2.64        0.49      9.92 o
   2  12   0       25.31        5.06     11.66 o
   3  12   0       36.52       48.40     21.63 o
   4  12   0        4.85       -4.20     22.16 o
   1  13   0       56.20       34.36     16.58 o
   2  13   0        4.48      -11.62     11.62 o
   3  13   0        2.73       17.52     21.74 o
   0  14   0       18.77       -0.69     18.00 o
   1  14   0       54.17       82.06     52.06 o
   2  14   0        3.85      -14.62     14.62 o
   3  14   0        1.29        6.69     31.89 o
   1  15   0      319.55      327.95     25.41 o
   2  15   0      134.13      140.98     20.66 o
   0  16   0       56.01       56.74     25.35 o
   1  16   0       29.01       -6.05     26.48 o
   1   0   1       25.77       21.15      2.68 o
   2   0   1      258.42      249.46      5.64 o
   3   0   1      274.73      272.05      8.35 o
   4   0   1       32.73       44.81      7.60 o
   0   1   1     5643.62     5357.81     47.37 o
   1   1   1     2281.50     2211.44     11.63 o
   2   1   1        5.39        2.58      2.10 o
   3   1   1       69.66       70.74      4.59 o
   4   1   1      394.48      401.92      9.22 o
   0   2   1      609.28      573.34      6.37 o
   1   2   1     3399.51     3172.87     16.06 o
   2   2   1      535.46      548.64      5.94 o
   3   2   1      101.84      106.15      4.97 o
   4   2   1      106.86      112.09      7.55 o
   0   3   1      704.24      579.58      7.84 o
   1   3   1     1295.99     1235.81      8.35 o
   2   3   1      502.16      521.61      5.89 o
   3   3   1        2.92       -2.95      2.95 o
   4   3   1      214.45      207.80     10.21 o
   5   3   1        4.81        5.19      9.79 o
   6   3   1       21.56       27.86     15.78 o
   0   4   1     2171.46     2103.12     19.51 o
   1   4   1      875.54      814.57      6.66 o
   2   4   1      560.97      614.35      6.69 o
   3   4   1      513.32      516.09      8.14 o
   4   4   1      221.80      222.46     11.91 o
   5   4   1       38.93       47.93      9.95 o
   0   5   1      939.45      992.01     10.33 o
   1   5   1      278.97      296.11      4.09 o
   2   5   1      208.26      214.48      4.32 o
   3   5   1      441.51      419.71      8.91 o
   4   5   1       36.81       45.27      8.28 o
   5   5   1        5.54       19.81     11.70 o
   0   6   1        8.01       -0.95      3.54 o
   1   6   1       58.23       69.38      2.78 o
   2   6   1       73.65       57.82      3.65 o
   3   6   1       26.39       21.11      5.55 o
   4   6   1       53.78       52.78     10.89 o
   5   6   1       38.04       33.57     17.84 o
   0   7   1       75.72       79.49      5.07 o
   1   7   1        6.20        7.33      2.80 o
   2   7   1      329.03      322.26      7.25 o
   3   7   1      136.74      147.85      9.50 o
   4   7   1       47.30       63.52     12.15 o
   5   7   1       19.50       19.02     12.05 o
   0   8   1      125.43      122.63      6.01 o
   1   8   1       13.69       16.05      3.20 o
   2   8   1      800.92      813.84     12.10 o
   3   8   1       36.75       24.41      9.85 o
   4   8   1      175.66      161.38     13.59 o
   5   8   1       24.36       26.02     13.72 o
   0   9   1        0.23        1.93      5.51 o
   1   9   1      337.44      325.66      6.10 o
   2   9   1      609.21      586.04     11.02 o
   3   9   1      130.29      143.38     13.83 o
   4   9   1        7.70        5.58     11.77 o
   5   9   1      171.87      180.55     18.75 o
   0  10   1     1510.03     1461.16     19.78 o
   1  10   1      392.41      395.15      7.79 o
   2  10   1       66.58       50.79      8.15 o
   3  10   1        0.65       -9.55     12.24 o
   4  10   1       39.46       50.71     13.56 o
   0  11   1     4867.36     4902.12     52.70 o
   1  11   1       32.81       34.37      5.01 o
   2  11   1      154.92      141.59      8.50 o
   3  11   1       16.30      -10.60     12.85 o
   4  11   1       98.79      100.63     16.50 o
   0  12   1      608.68      627.76     18.48 o
   1  12   1      401.19      424.05     15.08 o
   2  12   1      111.06       98.68     17.73 o
   3  12   1       11.55       11.54     13.83 o
   4  12   1        1.64      -17.33     17.33 o
   0  13   1      193.95      208.21     16.31 o
   1  13   1      110.50       88.50     12.61 o
   2  13   1       55.31       51.92     10.84 o
   3  13   1      109.71      104.76     20.52 o
   0  14   1       13.15       -3.20     18.41 o
   1  14   1       83.22       50.51     12.36 o
   2  14   1      270.71      302.67     17.07 o
   3  14   1       41.58       39.05     19.40 o
   0  15   1        1.54        2.51     13.44 o
   1  15   1      191.55      180.45     15.80 o
   2  15   1      306.33      356.24     18.29 o
   0  16   1       79.22       55.18     30.77 o
   1  16   1      113.02      128.37     14.93 o
   0   0   2     1636.85     1551.75     19.79 o
   1   0   2      315.52      290.23      5.48 o
   2   0   2       31.91       36.50      3.30 o
   3   0   2       62.43       52.98      6.39 o
   4   0   2        8.15       14.90      7.93 o
   0   1   2     7782.56     7355.52     57.84 o
   1   1   2     5590.21     5415.31     26.63 o
   2   1   2      463.94      455.97      5.21 o
   3   1   2      207.55      200.03      5.77 o
   4   1   2      167.17      184.42      8.75 o
   0   2   2     1299.20     1274.72     10.23 o
   1   2   2     2253.93     2228.70     12.22 o
   2   2   2     2429.07     2397.31     14.00 o
   3   2   2      116.98      120.36      4.45 o
   4   2   2      194.15      200.92      9.49 o
   0   3   2      126.06      128.41      3.85 o
   1   3   2      188.57      179.42      3.07 o
   2   3   2     1774.83     1809.59     12.73 o
   3   3   2      858.20      896.09      9.46 o
   4   3   2      234.53      237.80     10.49 o
   5   3   2      368.60      393.51     24.73 o
   6   3   2       44.57       47.22     17.33 o
   0   4   2     1251.52     1086.89     11.31 o
   1   4   2     2169.81     2097.56     12.10 o
   2   4   2     1999.44     2043.31     14.36 o
   3   4   2       42.18       39.27      4.99 o
   4   4   2      233.09      242.19     15.19 o
   5   4   2       56.17       51.71     12.24 o
   0   5   2      429.10      423.86      7.90 o
   1   5   2     2202.08     2295.47     13.20 o
   2   5   2       18.02       15.50      2.74 o
   3   5   2       60.92       71.86      6.58 o
   4   5   2      496.39      488.55     15.11 o
   5   5   2       53.92       52.09     11.34 o
   0   6   2     1318.11     1274.13     12.93 o
   1   6   2      262.87      291.39      4.36 o
   2   6   2      971.21     1005.89      9.81 o
   3   6   2      109.81      100.91      7.12 o
   4   6   2      108.06      110.87     11.10 o
   5   6   2        9.33        7.52     11.43 o
   0   7   2       24.88       20.31      4.32 o
   1   7   2      174.29      170.64      3.89 o
   2   7   2       64.77       65.13      5.14 o
   3   7   2      109.29      118.51      8.71 o
   4   7   2      106.64       93.58     11.73 o
   5   7   2       10.59       20.76     12.86 o
   0   8   2      944.52      965.47     12.88 o
   1   8   2      509.17      489.18      6.24 o
   2   8   2      554.76      533.91     10.18 o
   3   8   2      342.89      349.63     14.14 o
   4   8   2      118.82       93.18     12.97 o
   5   8   2       39.04       39.68     16.20 o
   0   9   2       49.05       46.69      6.19 o
   1   9   2       35.99       32.20      4.03 o
   2   9   2      100.26      106.24      7.53 o
   3   9   2       95.85       91.00     13.14 o
   4   9   2       33.40       35.78     12.48 o
   5   9   2      287.99      285.62     21.05 o
   0  10   2       14.42       13.48      6.45 o
   1  10   2      966.25      943.48     10.78 o
   2  10   2      146.81      124.10      7.25 o
   3  10   2        9.43       19.39     13.06 o
   4  10   2       21.13       33.53     15.56 o
   0  11   2      292.31      313.39     11.58 o
   1  11   2      119.64      127.97      6.21 o
   2  11   2       24.65        0.75      7.33 o
   3  11   2       28.78       24.97     14.69 o
   4  11   2       20.70      -15.46     15.46 o
   0  12   2      870.26      882.53     23.65 o
   1  12   2      458.88      454.69     12.51 o
   2  12   2       24.03       11.88      8.42 o
   3  12   2        4.56       11.72     16.03 o
   4  12   2       55.07       51.77     18.97 o
   0  13   2        8.50      -10.01     12.21 o
   1  13   2      306.50      294.67     14.85 o
   2  13   2       48.96       59.09     10.31 o
   3  13   2       54.53       19.23     21.48 o
   0  14   2        3.24        8.58     13.48 o
   1  14   2      197.92      202.86     20.74 o
   2  14   2       36.92        5.35     19.47 o
   3  14   2       61.46       57.56     24.06 o
   0  15   2        5.60        6.45     13.73 o
   1  15   2       47.27       73.09     14.78 o
   2  15   2       68.38       58.92     13.24 o
   0  16   2        0.23      -14.28     16.24 o
   1  16   2      102.22      107.73     21.64 o
   1   0   3        3.26        5.78      2.72 o
   2   0   3     1408.26     1419.98     13.75 o
   3   0   3      103.37       97.49      7.33 o
   4   0   3      117.89      113.74      9.85 o
   0   1   3      309.43      286.29      4.26 o
   1   1   3     6544.16     6289.16     30.16 o
   2   1   3      180.89      189.91      3.37 o
   3   1   3      227.63      226.87      5.26 o
   4   1   3       14.23        9.84      6.82 o
   0   2   3     3115.00     2875.66     19.68 o
   1   2   3     7626.02     7424.22     34.77 o
   2   2   3      636.54      593.53      5.37 o
   3   2   3      566.35      608.46      7.66 o
   4   2   3      185.17      190.12      9.63 o
   0   3   3      872.40      834.96      8.77 o
   1   3   3     1269.97     1167.73      8.49 o
   2   3   3      380.18      382.01      5.84 o
   3   3   3     1077.72     1114.66     10.89 o
   4   3   3      421.95      422.00     10.36 o
   5   3   3       14.70        8.04     15.36 o
   6   3   3       55.73       32.53     17.55 o
   0   4   3       33.91       35.06      3.41 o
   1   4   3     1314.88     1334.13     11.18 o
   2   4   3        3.15        3.96      2.76 o
   3   4   3       56.36       50.83      4.80 o
   4   4   3      178.99      176.63      8.78 o
   5   4   3       17.35       27.28     12.27 o
   0   5   3      430.34      446.31      7.18 o
   1   5   3     1370.97     1372.69      9.09 o
   2   5   3      189.51      185.28      4.53 o
   3   5   3        7.34       14.46      5.51 o
   4   5   3       94.47       92.50     12.44 o
   5   5   3       68.33       75.87     14.21 o
   0   6   3      603.15      573.97      8.18 o
   1   6   3     1972.10     2160.02     14.09 o
   2   6   3       61.50       71.80      4.36 o
   3   6   3        4.17        1.08      5.50 o
   4   6   3       72.57       73.98     10.94 o
   5   6   3       14.87        8.90     14.11 o
   0   7   3      143.18      115.03      5.27 o
   1   7   3     1458.13     1470.35     12.51 o
   2   7   3      312.54      342.63      7.61 o
   3   7   3       30.82       27.72      7.58 o
   4   7   3       17.91       34.04     10.76 o
   5   7   3       59.07       43.06     16.47 o
   0   8   3      365.50      366.47      8.09 o
   1   8   3      151.32      171.58      4.52 o
   2   8   3       70.76       83.84      5.33 o
   3   8   3      505.38      484.93     14.79 o
   4   8   3      165.01      159.19     16.38 o
   5   8   3       40.96       57.98     14.92 o
   0   9   3       10.61       11.72      5.30 o
   1   9   3      320.16      337.36      6.55 o
   2   9   3       90.63       96.58      5.36 o
   3   9   3      282.42      236.60     14.39 o
   4   9   3      104.27      121.86     23.75 o
   5   9   3       87.40       47.35     16.08 o
   0  10   3        7.62        1.44      6.22 o
   1  10   3      956.03      915.45     10.75 o
   2  10   3      117.32      110.52      7.30 o
   3  10   3      109.30      112.37     16.37 o
   4  10   3      111.21      122.61     16.98 o
   0  11   3       69.33       71.40      8.49 o
   1  11   3      454.16      463.47      9.30 o
   2  11   3       32.47       23.35     10.38 o
   3  11   3       61.35       60.13     16.65 o
   4  11   3       59.90       58.46     17.66 o
   0  12   3       18.72       15.88     10.57 o
   1  12   3      298.55      288.91     10.69 o
   2  12   3       41.61       34.87      8.90 o
   3  12   3       69.92       72.79     17.61 o
   4  12   3       52.49       56.66     19.27 o
   0  13   3        2.97        3.19     12.22 o
   1  13   3      202.53      231.22     31.05 o
   2  13   3      118.70      123.38     11.44 o
   3  13   3       80.84       76.53     19.19 o
   0  14   3       50.51       55.80     16.35 o
   1  14   3      333.81      348.79     15.24 o
   2  14   3       32.33       16.07     16.97 o
   3  14   3      161.67      191.06     23.86 o
   0  15   3       31.74       49.82     16.83 o
   1  15   3       60.34       59.36     12.74 o
   2  15   3       57.29       31.98     12.50 o
   0  16   3        0.38      -15.95     15.95 o
   1  16   3      120.82      135.44     19.63 o
   0   0   4        7.37        3.26      2.84 o
   1   0   4    12004.14    11560.71     78.72 o
   2   0   4       47.35       43.39      3.67 o
   3   0   4      313.81      310.85      8.74 o
   4   0   4      225.67      227.30     12.05 o
   0   1   4       11.86        4.34      1.71 o
   1   1   4     5990.41     5789.17     29.99 o
   2   1   4      752.33      728.77      6.46 o
   3   1   4     1280.54     1330.61     12.89 o
   4   1   4      177.78      184.41      9.81 o
   0   2   4       41.80       45.87      3.05 o
   1   2   4    10776.58    10495.09     50.33 o
   2   2   4      702.82      732.49      7.25 o
   3   2   4     1392.44     1391.35     12.46 o
   4   2   4      779.21      834.76     16.36 o
   5   2   4       21.75       11.06     12.32 o
   0   3   4       36.68       38.12      3.08 o
   1   3   4     2235.49     2339.84     13.54 o
   2   3   4      273.16      264.43      5.01 o
   3   3   4       64.40       60.56      4.53 o
   4   3   4       15.46       21.45      6.63 o
   5   3   4      155.48      167.59     13.45 o
   0   4   4      879.12      849.07      8.97 o
   1   4   4     2624.83     2702.15     15.29 o
   2   4   4      217.91      196.17      4.59 o
   3   4   4      525.95      526.63     10.41 o
   4   4   4      344.80      327.83     12.29 o
   5   4   4      105.96      120.34     14.77 o
   0   5   4     1148.24     1234.90     13.06 o
   1   5   4      574.37      624.79      6.21 o
   2   5   4       28.60       29.82      3.79 o
   3   5   4       35.73       30.16      5.90 o
   4   5   4       41.17       64.49     17.31 o
   5   5   4       55.35       49.49     14.68 o
   0   6   4        7.25        5.86      3.43 o
   1   6   4      374.19      414.28      4.97 o
   2   6   4      168.01      175.47      5.47 o
   3   6   4      186.07      182.95      8.68 o
   4   6   4       25.10       29.41     14.36 o
   5   6   4      199.21      197.99     15.72 o
   0   7   4      155.30      168.16      5.84 o
   1   7   4      916.99      949.03      7.66 o
   2   7   4      163.30      177.93      7.28 o
   3   7   4      221.31      244.62     11.39 o
   4   7   4       88.17       79.81     13.53 o
   5   7   4        9.08       15.29     13.20 o
   0   8   4       67.85       57.96      5.02 o
   1   8   4       60.63       59.05      4.39 o
   2   8   4      199.50      190.25      8.21 o
   3   8   4        9.00       13.25      9.36 o
   4   8   4       60.07       45.22     13.46 o
   5   8   4        0.28      -13.25     13.25 o
   0   9   4       82.30       98.84      6.17 o
   1   9   4      281.46      294.53      6.18 o
   2   9   4       67.01       72.39      6.04 o
   3   9   4       78.42       54.27     11.29 o
   4   9   4       87.95      131.03     17.02 o
   5   9   4      164.97      185.79     23.08 o
   0  10   4        1.67        3.78      7.06 o
   1  10   4      866.05      855.99     11.96 o
   2  10   4      187.80      167.09      9.66 o
   3  10   4      405.17      395.26     22.27 o
   4  10   4       90.39       61.97     16.31 o
   0  11   4      287.24      285.90     11.17 o
   1  11   4      333.53      342.09      9.59 o
   2  11   4       61.09       68.77      7.95 o
   3  11   4       40.83       18.87     15.92 o
   4  11   4       66.68       36.52     29.85 o
   0  12   4       57.94       79.45     13.22 o
   1  12   4      126.48      113.27      8.48 o
   2  12   4       67.97       54.21      9.05 o
   3  12   4       25.52       33.53     16.63 o
   4  12   4       64.09       78.79     30.40 o
   0  13   4       21.88       34.17     15.01 o
   1  13   4      353.63      367.01     14.92 o
   2  13   4       80.19       63.25     10.91 o
   3  13   4      442.27      438.02     27.27 o
   0  14   4      114.51      170.43     18.64 o
   1  14   4      139.13      157.88     12.50 o
   2  14   4      160.96      155.71     23.33 o
   3  14   4      229.55      237.20     24.84 o
   0  15   4        1.56       -1.65     14.77 o
   1  15   4      131.21      169.16     13.60 o
   2  15   4        0.39      -11.18     11.18 o
   0  16   4       82.36       46.27     18.95 o
   1  16   4      153.83      213.95     24.69 o
   1   0   5     5580.90     5576.85     39.89 o
   2   0   5     3199.70     3275.61     25.08 o
   3   0   5       22.17       22.94      5.89 o
   4   0   5      104.65       98.05      9.57 o
   0   1   5      140.71      139.23      3.92 o
   1   1   5     3693.27     3568.46     20.54 o
   2   1   5      798.52      788.86      6.91 o
   3   1   5      862.82      843.00     10.84 o
   4   1   5      102.56      120.36      8.99 o
   0   2   5     1829.20     1685.43     16.03 o
   1   2   5     5556.58     5491.20     32.09 o
   2   2   5      500.16      518.95      5.53 o
   3   2   5      512.98      491.52      7.89 o
   4   2   5      168.16      164.56      8.33 o
   5   2   5        4.02       21.23     12.96 o
   6   2   5       34.74       16.03     15.17 o
   0   3   5       56.04       41.80      4.26 o
   1   3   5      202.28      184.72      3.64 o
   2   3   5      301.08      305.97      4.92 o
   3   3   5      271.18      271.77      7.52 o
   4   3   5      807.61      824.53     16.63 o
   5   3   5       38.95       35.61     11.60 o
   0   4   5        0.83       -2.70      2.70 o
   1   4   5     1549.53     1575.39     10.34 o
   2   4   5      352.54      372.11      6.06 o
   3   4   5      200.70      215.41      8.14 o
   4   4   5       26.36       12.81     12.48 o
   5   4   5        9.11       26.07     14.61 o
   0   5   5     1804.74     1882.73     15.55 o
   1   5   5     2113.97     2209.86     14.33 o
   2   5   5       20.81       13.71      3.29 o
   3   5   5      107.93      122.25      7.15 o
   4   5   5       94.47      115.51     14.94 o
   5   5   5       12.21       12.00     14.07 o
   0   6   5       17.38        4.49      4.59 o
   1   6   5       15.46       16.61      2.34 o
   2   6   5       93.93       99.52      5.99 o
   3   6   5        1.00       -0.47      8.03 o
   4   6   5      265.31      274.13     14.91 o
   5   6   5      123.04      112.01     18.03 o
   0   7   5       75.36       97.95      5.35 o
   1   7   5      710.15      711.98      6.70 o
   2   7   5      211.13      206.48      7.64 o
   3   7   5      282.51      304.53     11.90 o
   4   7   5      312.28      316.21     36.03 o
   5   7   5       22.55       21.16     17.12 o
   0   8   5       12.60       15.10      4.60 o
   1   8   5      336.12      365.26      6.12 o
   2   8   5      491.77      471.73     11.23 o
   3   8   5       28.19       40.41      9.88 o
   4   8   5       45.80       42.65     13.78 o
   5   8   5        8.86       19.10     14.22 o
   0   9   5        6.13       10.66      5.40 o
   1   9   5      772.06      787.00     10.01 o
   2   9   5      180.99      161.58      5.90 o
   3   9   5      199.81      209.44     15.91 o
   4   9   5      492.42      548.53     24.52 o
   5   9   5       19.02       -3.77     32.95 o
   0  10   5      165.16      173.50     10.93 o
   1  10   5      976.52      972.36     11.55 o
   2  10   5       28.81       17.23      5.80 o
   3  10   5      243.17      250.16     21.09 o
   4  10   5        4.25       18.82     15.26 o
   0  11   5      605.07      596.91     16.36 o
   1  11   5      769.28      800.71     13.30 o
   2  11   5      139.85      147.06     10.17 o
   3  11   5       70.01       59.23     16.43 o
   4  11   5      148.00      157.40     25.50 o
   0  12   5      211.02      185.21     18.37 o
   1  12   5      167.25      157.91      9.49 o
   2  12   5      215.19      201.31     11.42 o
   3  12   5       76.47       86.55     18.11 o
   4  12   5       67.31      120.84     20.16 o
   0  13   5      154.84      168.04     18.18 o
   1  13   5      795.22      805.15     22.02 o
   2  13   5       52.80       36.63     11.08 o
   3  13   5      205.53      193.32     22.49 o
   0  14   5      296.36      318.31     22.15 o
   1  14   5      104.55       99.28     11.52 o
   2  14   5      111.25       87.25     13.23 o
   3  14   5       60.94       72.58     20.99 o
   0  15   5        3.51       32.41     15.78 o
   1  15   5       27.00       18.69     11.21 o
   2  15   5      163.45      132.11     14.41 o
   0  16   5       60.43       60.91     18.08 o
   1  16   5       25.53       21.72     13.05 o
   0   0   6     8193.70     7347.73    214.43 o
   1   0   6     1058.71     1035.99     10.57 o
   2   0   6     2500.46     2581.68     22.48 o
   3   0   6        0.09       -4.97      4.97 o
   4   0   6      434.48      419.99     24.78 o
   0   1   6      982.97      917.60      9.74 o
   1   1   6      135.48      134.42      3.99 o
   2   1   6     1228.41     1270.38      9.99 o
   3   1   6      207.62      226.49      5.44 o
   4   1   6       16.07       10.80      5.92 o
   5   1   6      103.11      100.51     14.41 o
   0   2   6      419.61      374.93      6.78 o
   1   2   6     2266.88     2189.59     13.93 o
   2   2   6      555.10      586.51      6.16 o
   3   2   6      997.45      980.99     11.23 o
   4   2   6      444.88      439.23     14.14 o
   5   2   6       31.25       27.62     10.37 o
   0   3   6     1667.85     1530.27     14.17 o
   1   3   6      849.85      783.00      6.08 o
   2   3   6     1482.66     1539.31     15.30 o
   3   3   6      148.51      150.34      6.85 o
   4   3   6      349.44      346.12     15.32 o
   5   3   6      217.03      209.12     21.92 o
   0   4   6       26.61       31.10      3.56 o
   1   4   6     1215.36     1199.41     10.46 o
   2   4   6     1621.02     1597.95     17.52 o
   3   4   6       28.52       28.74      5.99 o
   4   4   6      170.59      161.02     11.70 o
   5   4   6       25.49       38.95     13.43 o
   0   5   6     1093.24     1161.33     12.20 o
   1   5   6       99.58      118.19      3.38 o
   2   5   6      443.89      448.76      8.01 o
   3   5   6      130.18      124.08      7.70 o
   4   5   6       24.24       37.70     11.20 o
   5   5   6      237.64      255.04     19.26 o
   0   6   6     9364.47     9500.85     66.32 o
   1   6   6      329.28      335.52      4.90 o
   2   6   6       84.22       85.16      6.02 o
   3   6   6      102.00      101.06      9.15 o
   4   6   6       74.05       69.13     15.83 o
   5   6   6      102.22      106.02     31.98 o
   0   7   6     2650.22     2733.86     31.73 o
   1   7   6       30.76       34.64      3.09 o
   2   7   6       15.56       22.51      5.95 o
   3   7   6        4.71        6.80      9.10 o
   4   7   6       76.47       72.80     17.52 o
   5   7   6       41.50       28.57     16.28 o
   0   8   6       37.00       35.37      5.70 o
   1   8   6      321.52      330.17      5.90 o
   2   8   6      282.08      274.93      9.28 o
   3   8   6       61.53       58.75     10.53 o
   4   8   6      384.29      437.79     21.32 o
   5   8   6       17.86       30.73     14.79 o
   0   9   6       38.88       44.15      6.33 o
   1   9   6     1166.22     1138.76     11.68 o
   2   9   6      261.12      255.69      7.12 o
   3   9   6       31.15       29.41     12.20 o
   4   9   6      188.96      198.38     18.20 o
   5   9   6        7.33      -10.50     17.42 o
   0  10   6       13.04       18.90      7.95 o
   1  10   6       73.79       61.43      5.19 o
   2  10   6       48.76       53.98      7.74 o
   3  10   6      145.13      108.98     16.94 o
   4  10   6      485.43      494.48     31.40 o
   0  11   6        5.91       -1.77      8.84 o
   1  11   6      177.73      186.19      8.70 o
   2  11   6      205.44      167.16     12.67 o
   3  11   6       18.03       -6.11     15.13 o
   4  11   6       73.96       74.11     18.40 o
   0  12   6        3.29       -1.11     13.00 o
   1  12   6      142.05      160.49     11.93 o
   2  12   6      103.05      102.09     10.23 o
   3  12   6      154.52      155.38     23.62 o
   4  12   6       23.30      -10.18     17.43 o
   0  13   6      106.63       90.96     17.77 o
   1  13   6       10.90        2.57     10.22 o
   2  13   6      342.40      367.10     23.37 o
   3  13   6       23.62        9.56     27.01 o
   0  14   6        5.97       21.10     16.66 o
   1  14   6        2.04       -5.48     10.06 o
   2  14   6      296.84      266.77     16.57 o
   3  14   6      225.39      292.89     33.37 o
   0  15   6        0.13        4.07     16.11 o
   1  15   6       37.62       28.38     17.13 o
   2  15   6      138.54      145.41     14.84 o
   0  16   6       19.59       11.73     17.60 o
   1  16   6       11.80       28.70     13.79 o
   1   0   7     1106.42     1046.50     10.13 o
   2   0   7      401.99      407.77      7.51 o
   3   0   7      184.84      174.12      7.74 o
   4   0   7      988.76      932.68     23.31 o
   5   0   7        0.10        1.51     13.09 o
   0   1   7     2532.14     2370.77     18.48 o
   1   1   7     1486.89     1483.53     10.26 o
   2   1   7      261.97      275.96      5.10 o
   3   1   7      529.53      563.80      8.92 o
   4   1   7      834.23      823.13     14.75 o
   5   1   7        4.12       -8.11     10.11 o
   0   2   7      152.40      139.10      4.40 o
   1   2   7      615.35      653.66      5.95 o
   2   2   7      756.33      824.67     10.35 o
   3   2   7       81.38       88.70      4.94 o
   4   2   7      379.96      366.94     11.20 o
   5   2   7       91.91       69.77     12.63 o
   0   3   7      610.12      598.62      7.24 o
   1   3   7      663.19      672.63      5.68 o
   2   3   7     3995.12     3970.07     26.83 o
   3   3   7      206.85      240.94      7.93 o
   4   3   7      322.63      323.08     12.69 o
   5   3   7        8.36      -11.59     11.59 o
   0   4   7     2567.14     2691.14     21.01 o
   1   4   7      317.89      315.88      4.14 o
   2   4   7      856.53      886.47     10.30 o
   3   4   7      355.30      354.69     10.24 o
   4   4   7      133.07      117.18     14.45 o
   5   4   7      232.17      227.28     17.93 o
   0   5   7      507.26      580.88      8.29 o
   1   5   7      251.15      252.98      4.33 o
   2   5   7      414.11      403.47      9.16 o
   3   5   7       65.24       58.47      7.09 o
   4   5   7       28.72       32.20     14.04 o
   5   5   7       20.42        8.14     14.18 o
   0   6   7      115.28      122.10      5.06 o
   1   6   7       81.94       81.48      3.53 o
   2   6   7       76.66       78.17      6.55 o
   3   6   7      145.32      163.05     10.27 o
   4   6   7      117.83      111.18     29.45 o
   5   6   7       25.18       44.06     16.21 o
   0   7   7      758.81      765.48     13.39 o
   1   7   7      279.70      308.22      6.51 o
   2   7   7       32.68       36.28      6.60 o
   3   7   7       54.56       45.23      9.89 o
   4   7   7       32.50       33.36     18.33 o
   5   7   7        7.03        3.10     17.30 o
   0   8   7        0.31        5.80      4.66 o
   1   8   7       85.78       88.54      4.66 o
   2   8   7     1017.13     1021.68     14.91 o
   3   8   7      154.83      167.85     13.36 o
   4   8   7      285.58      289.24     19.29 o
   5   8   7      255.16      255.52     19.93 o
   0   9   7        0.41       -5.95      7.50 o
   1   9   7      464.36      447.17      7.84 o
   2   9   7      448.94      423.63      8.62 o
   3   9   7      177.51      183.78     21.64 o
   4   9   7      277.32      247.40     21.34 o
   0  10   7       10.36       -4.82      8.38 o
   1  10   7       94.46      102.65      5.85 o
   2  10   7      204.32      185.53      8.18 o
   3  10   7       40.43       70.70     15.87 o
   4  10   7       51.27       54.30     16.86 o
   0  11   7       24.12       32.31     10.54 o
   1  11   7      224.14      214.24     12.67 o
   2  11   7      435.07      408.71     12.36 o
   3  11   7       96.98       73.58     17.32 o
   4  11   7       29.28        6.76     17.19 o
   0  12   7      120.21      132.65     24.85 o
   1  12   7       21.30       33.83      8.96 o
   2  12   7      356.21      333.72     13.86 o
   3  12   7       37.03       39.25     16.98 o
   4  12   7      128.96      148.41     31.53 o
   0  13   7       39.93       28.92     14.35 o
   1  13   7       10.54       -9.69     10.34 o
   2  13   7       24.27       10.76     10.78 o
   3  13   7       64.62       56.48     19.10 o
   0  14   7       78.04       83.08     16.94 o
   1  14   7       20.13        6.66     10.98 o
   2  14   7      322.44      324.18     17.58 o
   3  14   7       16.33       -3.31     23.85 o
   0  15   7       86.05       86.85     18.72 o
   1  15   7       11.30        2.24     11.64 o
   2  15   7      122.39      114.79     21.88 o
   0  16   7      101.96      134.14     20.25 o
   0   0   8      481.19      519.33     13.66 o
   1   0   8     5014.90     4906.06     33.35 o
   2   0   8      871.79      886.09     10.40 o
   3   0   8       84.49       94.10     11.20 o
   4   0   8      491.15      436.38     24.66 o
   5   0   8        2.03        0.91     15.08 o
   0   1   8     2648.22     2485.54     18.50 o
   1   1   8     1041.65     1068.18      7.10 o
   2   1   8     1641.02     1780.28     14.29 o
   3   1   8      254.31      264.31      7.42 o
   4   1   8       35.69       43.55     11.84 o
   5   1   8      113.34      114.24     13.18 o
   0   2   8      759.08      758.70      8.61 o
   1   2   8      797.88      799.90      7.03 o
   2   2   8     1089.97     1061.11     10.13 o
   3   2   8      125.20      135.23      6.93 o
   4   2   8       13.86       15.04      8.37 o
   5   2   8       82.83       72.02     13.33 o
   0   3   8      276.28      310.67      6.21 o
   1   3   8      181.03      203.40      3.37 o
   2   3   8     2824.61     2779.26     20.54 o
   3   3   8      505.91      501.43     10.86 o
   4   3   8      660.49      652.85     23.24 o
   5   3   8      334.20      336.63     19.12 o
   0   4   8      146.22      173.71      4.73 o
   1   4   8       76.14       79.41      2.73 o
   2   4   8      954.23      887.54     13.53 o
   3   4   8      877.67      830.14     13.94 o
   4   4   8       39.63       13.33     24.73 o
   5   4   8       30.65       35.47     14.33 o
   0   5   8        0.47        1.86      3.14 o
   1   5   8      264.60      283.77      4.74 o
   2   5   8      183.08      190.55      7.79 o
   3   5   8      123.55      124.54     10.13 o
   4   5   8      101.89       99.71     20.05 o
   5   5   8      142.60      143.22     17.98 o
   0   6   8     1949.95     2203.47     20.88 o
   1   6   8       51.53       53.12      2.87 o
   2   6   8      158.02      165.64      7.11 o
   3   6   8      215.17      231.15     11.24 o
   4   6   8        2.28       -5.04     14.37 o
   5   6   8       33.25       31.34     28.02 o
   0   7   8      533.29      562.71     10.63 o
   1   7   8      127.10      135.20      4.82 o
   2   7   8      152.30      156.42      6.43 o
   3   7   8      165.40      161.74     14.14 o
   4   7   8        1.47      -15.00     15.00 o
   5   7   8      255.24      295.49     24.90 o
   0   8   8      125.55      156.33      7.71 o
   1   8   8       28.96       32.23      4.45 o
   2   8   8     1949.93     1875.51     19.91 o
   3   8   8      317.98      323.60     29.80 o
   4   8   8      135.29      136.54     24.85 o
   5   8   8       50.64       75.96     16.92 o
   0   9   8       16.94        6.41      7.20 o
   1   9   8      215.05      204.72      6.22 o
   2   9   8      524.94      490.38     11.20 o
   3   9   8       29.12       45.80     15.66 o
   4   9   8      270.01      258.41     20.18 o
   0  10   8      129.47      116.10     10.12 o
   1  10   8      221.63      220.96      7.92 o
   2  10   8       47.17       65.81      9.89 o
   3  10   8       48.78       53.45     16.44 o
   4  10   8      102.66       80.75     17.59 o
   0  11   8       68.40       64.13     12.34 o
   1  11   8      150.02      145.55      9.58 o
   2  11   8      228.40      239.93      9.49 o
   3  11   8       42.71       40.05     19.62 o
   4  11   8       89.40       92.85     19.87 o
   0  12   8      160.71      177.46     17.47 o
   1  12   8      629.45      637.19     17.80 o
   2  12   8       63.39       67.89      9.90 o
   3  12   8       64.98       57.57     18.84 o
   0  13   8      374.12      357.30     21.95 o
   1  13   8       74.64       60.90     12.66 o
   2  13   8      443.26      412.74     15.18 o
   3  13   8       62.86        0.80     18.98 o
   0  14   8       13.08        9.29     16.61 o
   1  14   8        9.78       -4.11     10.73 o
   2  14   8      247.28      230.75     16.02 o
   0  15   8       15.06       19.69     16.89 o
   1  15   8        5.03        8.33     11.73 o
   2  15   8      140.72      119.31     22.72 o
   0  16   8        0.57       -6.91     13.76 o
   1   0   9      183.56      195.95      4.83 o
   2   0   9       46.42       52.85      3.91 o
   3   0   9      113.61      109.84      9.38 o
   4   0   9      431.80      374.13     25.57 o
   5   0   9        1.03      -15.05     16.03 o
   0   1   9      189.28      200.25      4.82 o
   1   1   9     1932.56     1906.46     10.86 o
   2   1   9       55.71       65.87      3.67 o
   3   1   9        5.26        5.78      4.95 o
   4   1   9       55.73       54.76     14.96 o
   5   1   9       12.49       23.64     12.40 o
   0   2   9     2099.43     2182.21     17.41 o
   1   2   9      207.39      214.72      3.76 o
   2   2   9     1120.32     1165.43     11.90 o
   3   2   9       15.65        9.58      5.84 o
   4   2   9      138.87      133.10     11.35 o
   5   2   9       22.95       16.89     13.08 o
   0   3   9     2354.95     2280.25     18.55 o
   1   3   9      602.02      630.04      6.22 o
   2   3   9     1394.02     1395.95     14.26 o
   3   3   9      446.40      448.94     10.68 o
   4   3   9       32.80       20.77     12.85 o
   5   3   9       89.41       92.71     15.39 o
   0   4   9      112.83      108.18      3.94 o
   1   4   9      323.61      325.80      4.78 o
   2   4   9      154.04      172.93      7.00 o
   3   4   9     2675.30     2566.99     31.37 o
   4   4   9       51.59       72.09     29.97 o
   5   4   9       88.69       74.36     16.07 o
   0   5   9      518.70      590.00      8.52 o
   1   5   9       50.06       58.82      2.93 o
   2   5   9      545.87      519.34     11.42 o
   3   5   9      103.88      107.90      9.53 o
   4   5   9       45.04       20.36     14.71 o
   5   5   9       65.12       61.16     17.03 o
   0   6   9      373.23      362.94      7.45 o
   1   6   9      141.12      142.00      4.44 o
   2   6   9       66.47       74.95      6.65 o
   3   6   9       19.02        9.37      8.52 o
   4   6   9       64.22       47.66     16.12 o
   5   6   9       16.03       10.09     25.42 o
   0   7   9       94.85      110.73      5.73 o
   1   7   9       16.14       17.97      4.04 o
   2   7   9       31.88       20.62      5.57 o
   3   7   9      875.64      906.49     46.88 o
   4   7   9        7.40       32.41     22.35 o
   5   7   9      113.61      164.00     29.70 o
   0   8   9       15.51       10.69      6.38 o
   1   8   9      430.89      451.09      7.90 o
   2   8   9      366.25      354.87      9.38 o
   3   8   9      784.04      709.12     32.41 o
   4   8   9      203.40      235.51     23.57 o
   5   8   9      115.57      180.07     19.67 o
   0   9   9      953.42      964.08     19.97 o
   1   9   9      109.63      110.99      6.03 o
   2   9   9      523.37      521.44     12.93 o
   3   9   9       53.66       82.07     16.62 o
   4   9   9       11.19       -9.73     15.02 o
   0  10   9       82.90      106.11     10.72 o
   1  10   9       14.59        6.93      6.95 o
   2  10   9       70.57       69.18      7.07 o
   3  10   9       41.45       51.29     18.34 o
   4  10   9       12.97      -15.85     15.85 o
   0  11   9      109.08      104.13     19.06 o
   1  11   9       47.59       42.36      9.87 o
   2  11   9       30.40       49.27      7.52 o
   3  11   9      100.27      116.25     33.88 o
   4  11   9       11.14       31.61     18.06 o
   0  12   9       19.87        6.26     13.68 o
   1  12   9       85.93       82.79     10.62 o
   2  12   9       10.38        0.11      7.50 o
   3  12   9       24.88       10.92     17.37 o
   0  13   9        0.33        2.81     14.78 o
   1  13   9       78.33       69.53     12.97 o
   2  13   9       51.54       64.32      9.87 o
   3  13   9        5.39       -6.53     18.36 o
   0  14   9      100.61      134.13     30.95 o
   1  14   9      103.71       69.27     14.53 o
   2  14   9      134.67      129.79     11.93 o
   0  15   9      136.85      161.54     16.28 o
   1  15   9      100.29      101.65     19.44 o
   0   0  10      295.74      274.68      9.29 o
   1   0  10     4682.49     4982.60     36.50 o
   2   0  10      463.55      455.81      7.78 o
   3   0  10       64.19       70.34      9.16 o
   4   0  10       40.05       54.82     17.61 o
   5   0  10       75.46       59.73     19.60 o
   0   1  10      321.27      345.91      6.17 o
   1   1  10      383.24      404.54      4.71 o
   2   1  10       69.73       80.06      4.01 o
   3   1  10      159.22      156.98      7.39 o
   4   1  10      488.32      512.52     44.57 o
   5   1  10      110.00      114.45     16.32 o
   0   2  10       74.21       71.35      3.79 o
   1   2  10       12.04       13.63      2.17 o
   2   2  10      175.34      172.56      5.02 o
   3   2  10       21.92       20.74      5.81 o
   4   2  10       16.51       -7.46     10.39 o
   5   2  10      192.53      180.80     31.33 o
   0   3  10        1.17       -0.77      3.40 o
   1   3  10      912.41      930.46      8.36 o
   2   3  10      401.44      414.64      8.05 o
   3   3  10      143.93      135.54      8.05 o
   4   3  10        7.75        3.21     17.55 o
   5   3  10       75.11       84.66     25.02 o
   0   4  10     1525.61     1666.14     14.17 o
   1   4  10       70.10       73.22      3.10 o
   2   4  10      720.07      651.41     11.84 o
   3   4  10     2625.09     2458.32     28.35 o
   4   4  10      128.21      129.23     17.94 o
   5   4  10      108.62       96.76     17.86 o
   0   5  10      885.09      926.71      9.86 o
   1   5  10        6.48       15.59      2.80 o
   2   5  10      209.67      211.26      7.86 o
   3   5  10     1972.14     1981.87     26.32 o
   4   5  10       15.64        1.58     15.20 o
   5   5  10        4.58      -15.19     15.19 o
   0   6  10       11.03        8.11      4.10 o
   1   6  10       25.06       21.47      4.17 o
   2   6  10       68.42       70.38      5.92 o
   3   6  10      638.63      665.76     20.71 o
   4   6  10        5.03       -9.73     15.34 o
   5   6  10        8.67       -9.34     31.42 o
   0   7  10       70.28       60.09      5.87 o
   1   7  10      777.92      759.72      9.90 o
   2   7  10      183.93      179.83      8.07 o
   3   7  10     3102.76     3044.99     51.06 o
   4   7  10       92.01       85.54     33.62 o
   5   7  10        3.76        8.31     18.46 o
   0   8  10      277.49      306.54     12.07 o
   1   8  10      102.35       99.75      5.89 o
   2   8  10      349.57      369.75     10.16 o
   3   8  10      280.67      300.13     28.73 o
   4   8  10      139.83      138.36     21.28 o
   5   8  10       76.23      142.25     35.43 o
   0   9  10       39.10       53.11      9.31 o
   1   9  10      175.53      183.56      6.83 o
   2   9  10      207.00      208.53      9.24 o
   3   9  10       23.35        7.82     14.95 o
   4   9  10       52.84       18.92     15.58 o
   0  10  10        3.49        6.68     11.51 o
   1  10  10       88.34       72.75      7.42 o
   2  10  10      109.16      110.49      8.54 o
   3  10  10       24.66       30.40     16.28 o
   4  10  10        9.61       12.59     16.97 o
   0  11  10       42.55       37.33     12.70 o
   1  11  10      152.94      134.28     12.22 o
   2  11  10        7.24        9.35      7.02 o
   3  11  10       38.87       33.87     17.08 o
   4  11  10      241.48      241.74     23.72 o
   0  12  10       63.14       69.59     22.12 o
   1  12  10      192.17      158.38     11.84 o
   2  12  10       39.69       36.80      8.27 o
   3  12  10        2.69        2.49     17.32 o
   0  13  10        7.21       10.37     21.26 o
   1  13  10      121.57      122.81     14.37 o
   2  13  10       55.92       31.37      8.85 o
   3  13  10        3.91       -6.52     18.86 o
   0  14  10        0.42       10.76     12.60 o
   1  14  10        5.63       -0.52     12.03 o
   2  14  10       27.27       38.10     15.30 o
   0  15  10        2.43       -5.47     14.02 o
   1  15  10       10.77        1.86     12.24 o
   1   0  11       30.97       38.89      4.15 o
   2   0  11      142.72      147.05      7.28 o
   3   0  11        8.84        6.53      8.00 o
   4   0  11        5.94        3.14     18.31 o
   5   0  11      344.87      339.23     29.53 o
   0   1  11       38.37       30.86      3.65 o
   1   1  11      174.48      216.11      3.89 o
   2   1  11      252.60      258.88      5.78 o
   3   1  11      241.14      234.51      9.04 o
   4   1  11        3.70      -12.06     12.06 o
   5   1  11      106.66       86.71     22.93 o
   0   2  11        3.35        2.68      3.40 o
   1   2  11      298.65      299.15      4.41 o
   2   2  11       51.49       52.78      4.56 o
   3   2  11       62.45       69.14      7.07 o
   4   2  11       98.30       92.52     26.04 o
   5   2  11      183.92      203.13     20.95 o
   0   3  11        0.01       -1.97      3.58 o
   1   3  11      862.27      857.10      8.06 o
   2   3  11      197.91      211.48      7.41 o
   3   3  11      816.31      766.71     17.04 o
   4   3  11       75.17       81.10     15.03 o
   5   3  11       36.67       21.34     26.97 o
   0   4  11      107.63       84.84      4.37 o
   1   4  11     1594.85     1620.04     12.03 o
   2   4  11      210.70      216.20      7.31 o
   3   4  11       55.95       43.64      7.74 o
   4   4  11      253.51      291.34     21.32 o
   5   4  11        7.04       14.34     33.83 o
   0   5  11      416.63      438.71      7.46 o
   1   5  11      251.24      265.86      5.07 o
   2   5  11      584.38      580.59     10.11 o
   3   5  11      601.07      609.67     16.80 o
   4   5  11      118.91      161.92     48.31 o
   5   5  11        3.14       -6.05     16.08 o
   0   6  11        6.95       10.82      4.27 o
   1   6  11      496.75      481.39      8.16 o
   2   6  11     1191.16     1168.39     15.53 o
   3   6  11      788.35      773.64     24.08 o
   4   6  11        2.94       12.70     16.74 o
   5   6  11        2.61       23.76     18.07 o
   0   7  11      521.52      497.72     10.76 o
   1   7  11      408.51      432.97      8.29 o
   2   7  11      187.26      198.18      8.48 o
   3   7  11      310.28      319.64     22.28 o
   4   7  11       50.25       31.30     35.93 o
   5   7  11       31.22       65.24     20.86 o
   0   8  11       88.35       91.17      9.54 o
   1   8  11      574.21      566.29     10.86 o
   2   8  11      160.95      148.30      8.73 o
   3   8  11      290.50      341.38     26.81 o
   4   8  11      120.18      160.70     22.63 o
   0   9  11        7.66        7.72      8.88 o
   1   9  11       84.97       76.02      6.38 o
   2   9  11       21.65       29.85     10.85 o
   3   9  11       62.16       87.56     16.92 o
   4   9  11       69.63       88.51     19.13 o
   0  10  11      123.48      149.51     16.41 o
   1  10  11      155.76      150.77      9.19 o
   2  10  11       37.94       46.10      7.17 o
   3  10  11        5.91       18.35     16.19 o
   4  10  11       70.20       66.52     18.55 o
   0  11  11      200.47      229.05     18.39 o
   1  11  11      392.41      370.25     16.40 o
   2  11  11      221.80      216.94     11.38 o
   3  11  11       52.04       50.79     18.50 o
   4  11  11       50.26       53.84     19.78 o
   0  12  11       76.52       93.49     13.60 o
   1  12  11       59.33       43.73     14.17 o
   2  12  11        1.60       -7.94     10.07 o
   3  12  11        6.10       29.08     18.34 o
   0  13  11        3.36        7.56     11.99 o
   1  13  11       33.80       25.70     15.41 o
   2  13  11        4.19       -5.08      8.35 o
   3  13  11        0.03      -10.75     24.61 o
   0  14  11        0.50      -12.19     12.19 o
   1  14  11       39.10        9.34     13.09 o
   2  14  11       42.16       25.18     24.77 o
   0  15  11       29.26       18.75     24.86 o
   1  15  11       42.50       41.21     13.04 o
   0   0  12      374.18      344.11     10.46 o
   1   0  12        8.40       14.18      4.60 o
   2   0  12      105.81       98.75      7.58 o
   3   0  12        6.09        6.41      8.24 o
   4   0  12        4.65       23.94     19.48 o
   5   0  12      142.70      117.48     24.07 o
   0   1  12      378.56      387.28      8.52 o
   1   1  12     1322.33     1353.77      9.46 o
   2   1  12      375.57      372.68      7.79 o
   3   1  12      254.94      254.84     10.18 o
   4   1  12       57.45       42.16     14.43 o
   5   1  12        0.41       14.67     15.09 o
   0   2  12     1814.38     1827.00     17.96 o
   1   2  12       86.86       97.89      3.08 o
   2   2  12      716.61      728.31      9.56 o
   3   2  12       33.70       31.01      7.16 o
   4   2  12      233.43      228.39     21.56 o
   5   2  12       50.87       67.99     17.67 o
   0   3  12       22.95       21.63      4.02 o
   1   3  12      572.24      600.71      6.79 o
   2   3  12      183.95      201.99      6.30 o
   3   3  12      467.67      476.64     13.56 o
   4   3  12      102.13       89.43     16.46 o
   5   3  12       23.06        8.43     15.92 o
   0   4  12      845.61      792.06     10.60 o
   1   4  12      272.40      302.57      5.18 o
   2   4  12      293.00      308.90      7.77 o
   3   4  12      794.01      766.38     18.42 o
   4   4  12       14.43        4.31     15.36 o
   5   4  12       90.54      108.43     18.91 o
   0   5  12      238.00      232.90      5.79 o
   1   5  12      483.59      486.51      7.42 o
   2   5  12      269.43      253.38      7.64 o
   3   5  12      540.31      526.16     23.04 o
   4   5  12       90.95      130.04     30.89 o
   5   5  12       16.43       -2.82     17.49 o
   0   6  12      156.27      162.06      5.86 o
   1   6  12      120.45      126.62      5.85 o
   2   6  12     3236.49     3145.88     28.31 o
   3   6  12      133.93      140.83     15.90 o
   4   6  12      187.63      157.81     21.23 o
   5   6  12       48.78       39.45     32.85 o
   0   7  12        4.46        6.93      5.91 o
   1   7  12      280.23      280.36      9.15 o
   2   7  12      150.49      156.94      8.31 o
   3   7  12      231.33      238.87     23.71 o
   4   7  12       27.25       28.86     17.98 o
   5   7  12       17.52      -15.00     18.94 o
   0   8  12       38.59       42.42      8.57 o
   1   8  12      419.70      404.38      9.32 o
   2   8  12       29.45       33.86      6.21 o
   3   8  12      918.21      918.12     38.88 o
   4   8  12      133.66      174.22     37.33 o
   0   9  12       15.88       13.45      8.11 o
   1   9  12      605.85      586.11     12.90 o
   2   9  12      248.19      244.71     14.21 o
   3   9  12       69.63       81.02     23.63 o
   4   9  12       74.41       67.08     18.28 o
   0  10  12      468.19      441.67     18.28 o
   1  10  12       91.32       74.01      8.52 o
   2  10  12      524.49      537.13     19.25 o
   3  10  12       33.71       33.65     27.42 o
   4  10  12       75.49       74.34     19.58 o
   0  11  12       32.59       36.94     12.27 o
   1  11  12      328.72      305.96     13.64 o
   2  11  12       20.39       10.94      7.42 o
   3  11  12       40.17       26.47     20.01 o
   0  12  12       71.58       53.76     13.14 o
   1  12  12       70.42       71.58     10.67 o
   2  12  12       11.18       12.66     10.25 o
   3  12  12       39.50       36.53     19.54 o
   0  13  12        9.41       16.61     14.40 o
   1  13  12       39.87       25.86     13.27 o
   2  13  12       63.99       55.26     15.28 o
   0  14  12       93.50       80.89     14.99 o
   1  14  12       59.70      109.62     24.22 o
   2  14  12       38.54       51.61     13.45 o
   0  15  12       32.92       41.95     14.79 o
   1  15  12      120.03      128.91     16.34 o
   1   0  13      565.28      570.72      9.19 o
   2   0  13        1.62       -5.03      5.03 o
   3   0  13      497.01      522.21     21.25 o
   4   0  13        2.03       30.88     21.71 o
   5   0  13        0.20        9.83     22.18 o
   0   1  13     1862.13     1964.59     17.49 o
   1   1  13      165.84      158.57      3.83 o
   2   1  13       21.97       24.69      4.27 o
   3   1  13       13.15       20.00      7.78 o
   4   1  13      282.60      247.19     67.59 o
   5   1  13       91.51       89.15     17.73 o
   0   2  13     1783.62     1775.53     15.39 o
   1   2  13      348.71      352.41      5.04 o
   2   2  13      494.26      531.73      8.77 o
   3   2  13      228.50      235.90     10.78 o
   4   2  13      182.59      164.66     25.66 o
   5   2  13      122.84      115.14     18.81 o
   0   3  13     1111.67     1079.98     15.19 o
   1   3  13      264.51      295.67      4.86 o
   2   3  13       55.35       43.59      5.41 o
   3   3  13       21.58       35.84      8.86 o
   4   3  13      245.20      242.63     21.11 o
   5   3  13       42.62       65.88     18.44 o
   0   4  13       33.62       26.01      4.53 o
   1   4  13      241.96      244.24      5.68 o
   2   4  13      608.28      612.44     10.57 o
   3   4  13      332.46      336.96     18.57 o
   4   4  13       12.10      -15.07     15.07 o
   5   4  13        3.76       -4.74     16.45 o
   0   5  13       64.71       69.99      5.00 o
   1   5  13      116.14      112.78      5.43 o
   2   5  13     1313.79     1255.19     15.34 o
   3   5  13      442.75      456.91     22.02 o
   4   5  13      359.74      342.84     25.15 o
   5   5  13        5.93      -13.31     17.18 o
   0   6  13      161.66      193.48      7.25 o
   1   6  13       22.86       23.00      4.55 o
   2   6  13     1427.78     1386.18     17.72 o
   3   6  13      101.59      115.66     16.64 o
   4   6  13      174.35      194.10     23.31 o
   5   6  13       74.86      110.27     51.79 o
   0   7  13       82.12       97.57      8.19 o
   1   7  13       69.63       71.05      5.67 o
   2   7  13      155.69      162.01      9.43 o
   3   7  13      413.06      373.69     27.21 o
   4   7  13      402.43      428.77     33.18 o
   0   8  13       95.60       79.05      8.67 o
   1   8  13      114.88      133.53      7.40 o
   2   8  13      117.29      129.86      7.94 o
   3   8  13      215.23      215.19     25.20 o
   4   8  13       68.03       84.01     21.77 o
   0   9  13      757.51      688.70     21.13 o
   1   9  13       76.12       77.88      8.39 o
   2   9  13       13.66       12.67      7.29 o
   3   9  13       33.78       37.36     21.82 o
   4   9  13      124.42      151.23     35.07 o
   0  10  13      425.20      429.82     20.22 o
   1  10  13       73.58       64.46      9.36 o
   2  10  13      163.28      163.40      9.89 o
   3  10  13       11.88       -6.18     16.07 o
   4  10  13       61.95       88.57     20.71 o
   0  11  13        3.75       -6.81     11.71 o
   1  11  13       85.58       78.21     10.77 o
   2  11  13        8.42        5.40      8.29 o
   3  11  13       14.22        2.90     17.58 o
   0  12  13        0.02       17.42     12.96 o
   1  12  13      130.68      138.04     14.62 o
   2  12  13       14.30       11.62      8.03 o
   3  12  13       30.61       35.61     22.65 o
   0  13  13      207.59      190.04     21.01 o
   1  13  13       61.17       68.68     13.90 o
   2  13  13        5.82        6.23     12.39 o
   0  14  13      370.71      368.74     20.04 o
   1  14  13       40.78       54.62     14.07 o
   2  14  13      169.61      178.64     15.69 o
   0  15  13       19.65       15.93     14.84 o
   0   0  14       88.19      116.12      9.23 o
   1   0  14      298.18      303.88      7.24 o
   2   0  14      131.88      123.39      8.44 o
   3   0  14        3.67       -3.35     20.29 o
   4   0  14       68.95       89.63     24.21 o
   5   0  14       13.75       13.14     21.82 o
   0   1  14       84.61       99.56      5.15 o
   1   1  14       21.99       16.86      3.10 o
   2   1  14      155.33      163.76      6.25 o
   3   1  14       66.19       72.25     11.03 o
   4   1  14       46.54       24.81     17.19 o
   5   1  14       22.24       14.84     16.49 o
   0   2  14       91.48       98.63      4.78 o
   1   2  14        1.77        1.93      2.98 o
   2   2  14      598.42      635.50     10.29 o
   3   2  14      116.16      109.03     13.24 o
   4   2  14       79.02       73.80     20.11 o
   5   2  14      107.01      118.57     29.52 o
   0   3  14     2846.76     2818.62     24.63 o
   1   3  14      533.25      566.08      7.58 o
   2   3  14      360.23      363.43      9.42 o
   3   3  14      159.93      174.76     20.99 o
   4   3  14      279.77      275.46     22.54 o
   5   3  14       61.11       38.19     37.55 o
   0   4  14        4.12       -1.92      4.66 o
   1   4  14       42.97       45.19      4.16 o
   2   4  14       43.42       40.96      5.83 o
   3   4  14       19.57       14.86     11.86 o
   4   4  14      588.18      536.08     28.82 o
   5   4  14       13.28       11.46     20.26 o
   0   5  14      123.91      129.29      6.43 o
   1   5  14      290.08      271.02      6.49 o
   2   5  14     1809.04     1690.20     18.45 o
   3   5  14       32.81       20.35     14.30 o
   4   5  14      130.08      138.51     35.86 o
   5   5  14       62.11       60.66     20.59 o
   0   6  14      208.02      215.81      8.62 o
   1   6  14      364.03      347.95      7.91 o
   2   6  14      269.92      282.00      9.87 o
   3   6  14      107.91      115.74     20.58 o
   4   6  14     1361.77     1256.15     64.25 o
   5   6  14       49.57       71.52     31.68 o
   0   7  14       14.33       25.06      7.27 o
   1   7  14      323.15      335.00      8.28 o
   2   7  14     1303.75     1314.85     20.79 o
   3   7  14       88.57       73.94     20.19 o
   4   7  14        5.07      -12.21     17.96 o
   0   8  14      126.62       99.45      9.68 o
   1   8  14       81.96       87.76      7.30 o
   2   8  14      392.26      405.87     11.63 o
   3   8  14       33.34       31.43     21.19 o
   4   8  14       51.64       32.90     21.25 o
   0   9  14      678.89      623.83     20.68 o
   1   9  14       60.89       70.69      8.37 o
   2   9  14      149.63      158.23     13.86 o
   3   9  14       31.37       33.80     21.41 o
   4   9  14      221.09      246.36     46.79 o
   0  10  14        5.19       -3.30     11.36 o
   1  10  14       10.88        4.95      8.63 o
   2  10  14      121.28      104.64     18.17 o
   3  10  14      258.80      310.28     24.45 o
   4  10  14       20.65       11.50     19.02 o
   0  11  14        8.43      -11.34     11.34 o
   1  11  14        2.62       -9.44      9.44 o
   2  11  14       14.54       -7.12      9.50 o
   3  11  14       75.50      104.39     21.51 o
   0  12  14       28.92       20.44     13.62 o
   1  12  14       45.63       43.38     13.36 o
   2  12  14        6.35        2.32     12.72 o
   3  12  14        8.18       15.43     25.19 o
   0  13  14        2.49        5.64     13.01 o
   1  13  14       32.12       41.18     13.48 o
   2  13  14        0.27       21.56     16.92 o
   0  14  14       13.85       18.60     14.09 o
   1  14  14       94.01      117.89     15.80 o
   1   0  15      144.31      142.84      5.91 o
   2   0  15      206.93      212.68     10.29 o
   3   0  15       85.81       53.25     23.10 o
   4   0  15        1.95      -13.94     21.19 o
   5   0  15       79.73      104.44     27.74 o
   0   1  15       28.20       42.76      5.04 o
   1   1  15      449.62      439.69      6.61 o
   2   1  15       72.56       65.57      5.73 o
   3   1  15      263.89      248.23     44.70 o
   4   1  15       18.61       25.77     25.00 o
   5   1  15       22.54       10.00     17.28 o
   0   2  15      490.06      496.32      9.10 o
   1   2  15       36.78       37.75      4.01 o
   2   2  15      160.73      179.28      7.30 o
   3   2  15      199.06      183.66     17.72 o
   4   2  15       30.39       19.24     16.85 o
   5   2  15       39.94       43.26     42.48 o
   0   3  15      333.91      357.00      8.24 o
   1   3  15      152.62      167.62      5.42 o
   2   3  15      482.26      475.74     10.73 o
   3   3  15        6.67      -15.08     15.08 o
   4   3  15       12.14       15.98     16.41 o
   5   3  15       46.83       27.16     20.24 o
   0   4  15       48.10       47.26      5.59 o
   1   4  15      597.00      586.55      9.14 o
   2   4  15      266.69      263.68      9.15 o
   3   4  15      112.58      139.18     37.18 o
   4   4  15      294.20      302.80     26.21 o
   5   4  15       83.60       59.73     19.74 o
   0   5  15        0.01        5.37      5.88 o
   1   5  15      266.00      254.87      6.90 o
   2   5  15      811.76      810.35     14.32 o
   3   5  15       62.91       77.46     20.73 o
   4   5  15      163.67      146.42     22.18 o
   5   5  15        7.90       27.22     19.68 o
   0   6  15       62.70       53.29      7.55 o
   1   6  15       37.33       44.46      5.66 o
   2   6  15      708.81      679.99     15.20 o
   3   6  15       16.57       -7.61     18.10 o
   4   6  15      802.74      771.84     36.78 o
   0   7  15      120.75      133.95     14.70 o
   1   7  15      476.92      483.14     10.12 o
   2   7  15      242.80      260.18     16.32 o
   3   7  15      261.03      264.35     54.40 o
   4   7  15       40.38       18.21     19.74 o
   0   8  15      747.95      731.72     18.55 o
   1   8  15       71.28       61.36      7.70 o
   2   8  15        8.65        7.83      7.05 o
   3   8  15      116.94      123.23     22.89 o
   4   8  15       37.33       20.91     34.39 o
   0   9  15        2.60       -1.54     11.29 o
   1   9  15        1.90       -7.44      7.44 o
   2   9  15      224.57      232.65     11.10 o
   3   9  15       75.42      107.66     23.61 o
   4   9  15       33.72        2.70     47.70 o
   0  10  15      525.86      505.08     20.52 o
   1  10  15       13.53        6.19      9.56 o
   2  10  15      128.34      119.69     14.51 o
   3  10  15       77.80      110.19     20.83 o
   0  11  15       80.53       81.23     18.30 o
   1  11  15       43.68       47.04      9.45 o
   2  11  15        8.62       34.57     12.97 o
   3  11  15       44.46       77.18     21.19 o
   0  12  15       51.17       42.25     13.12 o
   1  12  15        3.47      -11.76     11.76 o
   2  12  15      121.52      163.29     16.93 o
   3  12  15       19.83       27.32     26.08 o
   0  13  15      113.16      108.81     15.30 o
   1  13  15       91.23       96.51     19.25 o
   2  13  15       14.65        9.00     16.87 o
   0  14  15        0.00       -2.02     13.95 o
   1  14  15       69.45       43.66     17.97 o
   0   0  16      110.80       94.56      8.75 o
   1   0  16       74.82       85.60      6.77 o
   2   0  16        0.17       -7.43      7.43 o
   3   0  16      577.78      595.58     41.64 o
   4   0  16        6.06       33.19     24.43 o
   5   0  16      158.02      175.29     31.39 o
   0   1  16      242.74      269.10      7.60 o
   1   1  16       47.57       42.38      4.32 o
   2   1  16      304.18      307.31      8.77 o
   3   1  16      223.13      178.10     20.59 o
   4   1  16       16.93        7.86     17.13 o
   5   1  16       15.31       -3.44     17.69 o
   0   2  16        1.50        2.72      4.78 o
   1   2  16      118.69      111.85      5.14 o
   2   2  16      485.32      485.19     12.21 o
   3   2  16       27.29       28.62     13.77 o
   4   2  16       45.66       61.58     19.24 o
   5   2  16        9.28        2.87     18.38 o
   0   3  16      220.21      246.80      7.30 o
   1   3  16      184.67      196.70      5.87 o
   2   3  16      204.80      191.23      8.55 o
   3   3  16      144.96      170.75     26.46 o
   4   3  16       27.20       26.57     52.32 o
   5   3  16      124.66       93.33     21.64 o
   0   4  16       24.92       14.98      6.01 o
   1   4  16     1101.77     1047.46     12.00 o
   2   4  16       39.79       38.07      6.90 o
   3   4  16      105.32      105.16     20.33 o
   4   4  16        9.72       21.06     18.02 o
   5   4  16       72.73       79.38     27.45 o
   0   5  16      402.90      403.83     13.63 o
   1   5  16      307.40      287.72      7.25 o
   2   5  16       19.24       14.65      7.57 o
   3   5  16       59.93       78.24     25.31 o
   4   5  16     1075.03      986.41     39.85 o
   0   6  16       77.67       67.24      9.04 o
   1   6  16     1296.95     1314.95     14.59 o
   2   6  16       64.48       63.10      9.25 o
   3   6  16      109.53      119.04     22.30 o
   4   6  16      125.75      141.21     26.57 o
   0   7  16       21.04       38.22      8.69 o
   1   7  16      929.65      920.20     15.52 o
   2   7  16       74.49       79.19      8.42 o
   3   7  16      150.10      153.36     24.34 o
   4   7  16      306.82      311.80     29.37 o
   0   8  16       63.02       60.01     10.79 o
   1   8  16      564.73      523.55     12.92 o
   2   8  16      105.01      127.18     12.21 o
   3   8  16       15.34       29.82     20.71 o
   4   8  16       34.24       45.03     22.79 o
   0   9  16      505.06      452.19     28.06 o
   1   9  16       51.84       44.52      9.47 o
   2   9  16       79.29       82.75      9.50 o
   3   9  16      144.76      172.55     26.34 o
   4   9  16       25.41       33.66     24.23 o
   0  10  16        3.67      -11.68     11.68 o
   1  10  16       24.07       18.12      9.37 o
   2  10  16      328.22      358.67     12.96 o
   3  10  16      117.67      132.28     26.96 o
   0  11  16        2.84       -2.72     12.17 o
   1  11  16       92.47       82.43     10.50 o
   2  11  16        4.76      -14.47     14.59 o
   3  11  16      368.48      393.91     28.88 o
   0  12  16       60.10       41.50     17.64 o
   1  12  16       34.55       36.10     13.30 o
   2  12  16        0.36       -8.61     15.08 o
   0  13  16       53.27       17.83     14.17 o
   1  13  16       11.40       20.53     11.69 o
   2  13  16       13.54       19.18     17.74 o
   0  14  16        0.62       12.26     14.29 o
   1   0  17       70.55       86.88      7.37 o
   2   0  17        6.79       21.05      8.72 o
   3   0  17      358.53      374.73     35.70 o
   4   0  17        0.02       14.85     23.26 o
   5   0  17       82.54       90.55     30.61 o
   0   1  17      256.50      270.73      8.00 o
   1   1  17      190.84      217.73      6.39 o
   2   1  17      180.61      168.81      8.89 o
   3   1  17      234.17      215.16     22.26 o
   4   1  17        6.75       24.65     17.54 o
   5   1  17       46.72       27.01     19.92 o
   0   2  17      172.65      178.45      6.93 o
   1   2  17      153.71      173.07      6.57 o
   2   2  17       75.11       76.79      7.90 o
   3   2  17      109.96      105.47     19.88 o
   4   2  17      160.42      186.67     22.43 o
   5   2  17       20.10       31.12     20.12 o
   0   3  17       38.59       42.18      6.08 o
   1   3  17     1131.87     1112.80     12.04 o
   2   3  17       99.68       95.85      7.67 o
   3   3  17       17.92        4.91     18.14 o
   4   3  17       13.98       -1.28     22.67 o
   0   4  17        0.13        0.91      6.43 o
   1   4  17      789.10      796.80     10.90 o
   2   4  17      432.48      440.95     13.64 o
   3   4  17       64.58       79.80     20.28 o
   4   4  17        8.67        5.95     22.20 o
   0   5  17       96.23       97.98     10.10 o
   1   5  17      805.06      835.15     12.10 o
   2   5  17        2.75        8.19      7.60 o
   3   5  17      235.20      229.55     25.26 o
   4   5  17       98.07       81.95     21.68 o
   0   6  17       49.44       50.18     10.84 o
   1   6  17      342.92      339.63      8.94 o
   2   6  17       75.64       71.70      6.88 o
   3   6  17       35.02       35.39     21.01 o
   4   6  17      193.42      199.72     25.75 o
   0   7  17       14.29       17.10      9.27 o
   1   7  17     1061.96     1025.78     15.62 o
   2   7  17       81.49       80.56      8.31 o
   3   7  17       78.01       82.90     23.04 o
   4   7  17       53.33       65.78     23.09 o
   0   8  17       22.97        2.75      9.77 o
   1   8  17      135.70      147.34      9.13 o
   2   8  17       45.50       54.45      8.78 o
   3   8  17       33.55       42.57     20.93 o
   4   8  17        0.62      -21.44     21.44 o
   0   9  17      158.62      154.35     18.86 o
   1   9  17      191.58      162.35      9.93 o
   2   9  17       17.26        4.39      8.52 o
   3   9  17       38.61       50.97     23.94 o
   0  10  17      179.98      192.25     15.81 o
   1  10  17       23.32       12.27      8.69 o
   2  10  17        2.91        4.36     11.49 o
   3  10  17       71.53       88.87     21.09 o
   0  11  17       68.77       70.21     13.72 o
   1  11  17       54.29       29.80     10.28 o
   2  11  17       73.54       94.96     15.08 o
   3  11  17      188.67      265.38     34.85 o
   0  12  17        0.09       -7.07     12.91 o
   1  12  17       12.51       23.51     11.54 o
   2  12  17       35.93       76.58     16.36 o
   0  13  17        8.45        6.55     14.80 o
   1  13  17       13.91       13.79     12.07 o
   0   0  18       24.02       30.42      9.20 o
   1   0  18       12.93       12.32      7.46 o
   2   0  18      270.83      233.98     14.44 o
   3   0  18       13.92       14.18     24.88 o
   4   0  18       54.37       73.02     27.53 o
   0   1  18      474.90      457.98     10.71 o
   1   1  18       54.59       65.10      5.45 o
   2   1  18       31.57       36.90      7.34 o
   3   1  18      339.35      309.72     31.53 o
   4   1  18       27.13       41.60     19.21 o
   0   2  18       32.56       30.01      6.39 o
   1   2  18       79.59       73.93      5.58 o
   2   2  18       37.67       32.83      7.69 o
   3   2  18      104.10      121.13     21.17 o
   4   2  18      101.02       92.09     21.14 o
   0   3  18       12.58        5.44      7.17 o
   1   3  18       39.77       38.44      5.07 o
   2   3  18      147.56      139.85     11.06 o
   3   3  18       20.01       38.91     19.70 o
   4   3  18       38.67       35.87     20.07 o
   0   4  18      467.30      457.05     12.92 o
   1   4  18     1802.76     1817.39     17.06 o
   2   4  18      114.87       89.55      9.29 o
   3   4  18       41.44       22.71     32.95 o
   4   4  18       76.69       78.86     38.18 o
   0   5  18       71.14       83.93     10.06 o
   1   5  18     1073.73     1054.15     14.00 o
   2   5  18       74.13       72.30      9.73 o
   3   5  18      134.73      109.53     22.44 o
   4   5  18      154.52      170.66     25.14 o
   0   6  18       41.90       42.60      8.95 o
   1   6  18       98.78       99.12      6.96 o
   2   6  18      136.67      142.52      8.81 o
   3   6  18      102.30       98.94     22.85 o
   4   6  18        3.44       11.03     21.09 o
   0   7  18       31.54       42.41     10.52 o
   1   7  18      583.40      570.56     13.68 o
   2   7  18      232.94      256.58     11.65 o
   3   7  18       54.88       51.39     23.22 o
   4   7  18      116.11       72.39     24.48 o
   0   8  18      565.85      555.84     18.30 o
   1   8  18     1067.76     1003.55     17.91 o
   2   8  18       21.62       30.74      8.73 o
   3   8  18        0.03       -9.73     21.15 o
   4   8  18        2.11      -22.44     22.44 o
   0   9  18       16.15       21.31     12.65 o
   1   9  18       37.86       52.02      8.70 o
   2   9  18       80.40       87.64     12.61 o
   3   9  18       41.33       69.84     25.14 o
   0  10  18       63.21       46.68     13.18 o
   1  10  18        5.51        5.73      8.17 o
   2  10  18        8.69       43.12     18.85 o
   3  10  18      147.97      178.01     24.23 o
   0  11  18      241.59      282.98     24.84 o
   1  11  18       22.87       36.61     10.96 o
   2  11  18       29.20       37.02     14.88 o
   0  12  18       76.25      128.40     18.11 o
   1  12  18        6.84       -8.92     11.28 o
   2  12  18      171.97      197.76     18.86 o
   0  13  18       21.44       18.43     14.51 o
   1  13  18        4.02      -12.26     12.26 o
   1   0  19      175.36      179.58      9.48 o
   2   0  19      225.73      203.52     16.51 o
   3   0  19       39.33       37.37     26.89 o
   4   0  19      100.10       93.84     31.12 o
   0   1  19      139.30      146.47      8.11 o
   1   1  19       44.14       33.43      5.78 o
   2   1  19      138.22      121.89     10.32 o
   3   1  19      251.61      217.86     27.26 o
   4   1  19       36.83       44.99     20.14 o
   0   2  19      769.37      802.91     16.84 o
   1   2  19        2.31       -5.03      5.03 o
   2   2  19      109.85      106.64      8.05 o
   3   2  19      245.34      297.07     26.73 o
   4   2  19      100.36       73.53     21.69 o
   0   3  19     2625.87     2577.03     30.53 o
   1   3  19      241.82      238.77      7.78 o
   2   3  19       23.02        7.94      9.87 o
   3   3  19       98.13       86.57     21.56 o
   4   3  19       27.52       88.38     22.21 o
   0   4  19       26.33       30.73      8.20 o
   1   4  19      134.48      141.85      7.00 o
   2   4  19       24.74       15.05     10.03 o
   3   4  19       94.85       86.35     22.73 o
   4   4  19       23.53       15.19     21.23 o
   0   5  19       87.26       88.53      9.53 o
   1   5  19      473.55      475.43     10.63 o
   2   5  19       43.50       55.08     10.24 o
   3   5  19       83.20       75.24     22.56 o
   4   5  19        3.50      -19.60     20.45 o
   0   6  19       35.56       38.04      9.75 o
   1   6  19      294.30      300.01     10.44 o
   2   6  19       61.78       61.52      8.48 o
   3   6  19       11.01      -24.75     24.75 o
   4   6  19       46.58       15.14     22.63 o
   0   7  19       87.94       86.23     11.54 o
   1   7  19      386.43      350.55     13.18 o
   2   7  19       76.41       75.40      9.46 o
   3   7  19       81.62       91.43     24.22 o
   4   7  19       35.37       37.33     43.60 o
   0   8  19      968.71      990.99     23.55 o
   1   8  19       18.03       12.21      8.00 o
   2   8  19      189.34      190.44     15.78 o
   3   8  19       92.14       82.80     25.39 o
   0   9  19      490.97      493.09     17.97 o
   1   9  19       84.42       93.43     11.58 o
   2   9  19       41.77       44.61     12.37 o
   3   9  19        0.55       17.73     31.75 o
   0  10  19      243.54      231.53     16.87 o
   1  10  19       94.40      101.22     14.17 o
   2  10  19      121.50      150.24     16.06 o
   3  10  19       73.91       28.99     25.99 o
   0  11  19        1.27        2.80     13.11 o
   1  11  19       27.37       19.02      9.92 o
   2  11  19       45.98       44.11     15.72 o
   0  12  19        1.94       15.76     14.37 o
   1  12  19       25.18       35.52     11.73 o
   0  13  19        1.31       27.74     15.00 o
   0   0  20       20.32       -7.86     10.59 o
   1   0  20        0.43        0.20      7.56 o
   2   0  20      237.05      197.56     19.71 o
   3   0  20        5.99        8.21     26.63 o
   4   0  20       21.72       35.14     28.49 o
   0   1  20       59.20       59.72      9.45 o
   1   1  20       63.13       60.35      6.22 o
   2   1  20       99.25       88.11      6.68 o
   3   1  20       14.87       15.47     32.26 o
   4   1  20        8.19       -9.68     18.94 o
   0   2  20     1208.58     1193.84     21.60 o
   1   2  20       17.66       16.95      6.15 o
   2   2  20       76.81       59.54      6.88 o
   3   2  20       27.10       22.66     20.12 o
   4   2  20       51.73       32.75     27.96 o
   0   3  20     1680.31     1659.77     23.69 o
   1   3  20      118.59      104.16      7.56 o
   2   3  20       39.30       35.16     10.65 o
   3   3  20      152.05      196.65     41.24 o
   4   3  20       33.62       69.10     24.23 o
   0   4  20       82.25       89.03     12.02 o
   1   4  20       98.20      105.56      8.36 o
   2   4  20      148.31      158.07      9.69 o
   3   4  20       45.07       68.45     22.90 o
   4   4  20       36.08       22.12     24.14 o
   0   5  20      158.35      165.26     10.85 o
   1   5  20      223.94      239.00      9.48 o
   2   5  20       20.05       24.71      8.06 o
   3   5  20       33.01       -9.36     20.28 o
   4   5  20      125.61       95.12     25.75 o
   0   6  20       14.10       24.51     10.48 o
   1   6  20      135.00      157.59     12.27 o
   2   6  20      419.87      434.25     15.87 o
   3   6  20       35.06       50.38     23.30 o
   4   6  20       10.57       34.30     24.46 o
   0   7  20      663.75      671.92     20.32 o
   1   7  20        3.87       -5.74      8.99 o
   2   7  20       85.41      108.99     14.48 o
   3   7  20        2.04      -22.27     22.27 o
   0   8  20       71.93       65.44     13.08 o
   1   8  20       94.20       82.16      9.74 o
   2   8  20        9.63      -11.06     11.06 o
   3   8  20      111.72       99.61     41.98 o
   0   9  20     1396.51     1368.80     38.85 o
   1   9  20       38.54       37.72      8.86 o
   2   9  20       79.95       79.54     14.27 o
   3   9  20       50.48        3.41     26.19 o
   0  10  20      149.33      158.53     17.73 o
   1  10  20       75.46       71.29     10.39 o
   2  10  20        8.43        4.77     14.49 o
   0  11  20        0.32      -11.89     13.47 o
   1  11  20       65.01       66.08     11.01 o
   2  11  20       31.55       57.21     19.58 o
   0  12  20        2.81       -9.71     14.10 o
   1  12  20        1.45        8.10     12.29 o
   1   0  21        0.05        0.55      7.42 o
   2   0  21       15.66        8.12      9.19 o
   3   0  21      209.74      212.44     35.72 o
   4   0  21      248.37      217.66     38.49 o
   0   1  21        7.57        0.78     10.10 o
   1   1  21       58.65       67.13      6.49 o
   2   1  21      382.93      345.75     10.83 o
   3   1  21      103.99       86.75     36.72 o
   4   1  21       51.24       68.92     22.67 o
   0   2  21      204.70      213.11     13.02 o
   1   2  21       72.94       72.27      6.81 o
   2   2  21       21.89       26.79      6.84 o
   3   2  21       33.37       50.55     21.63 o
   4   2  21       86.61       55.99     23.75 o
   0   3  21      164.02      172.61     11.03 o
   1   3  21       45.86       45.73      7.16 o
   2   3  21       96.47       88.83      9.69 o
   3   3  21       45.22       40.99     21.37 o
   4   3  21       69.56       88.28     24.65 o
   0   4  21     1605.75     1552.85     24.86 o
   1   4  21        1.48       -6.76      6.76 o
   2   4  21       15.40       19.11      8.25 o
   3   4  21        5.25       -1.41     37.30 o
   4   4  21      146.00      101.29     26.85 o
   0   5  21      114.96      117.46     11.24 o
   1   5  21        6.33       13.11      8.25 o
   2   5  21      179.79      190.24     10.16 o
   3   5  21        7.59        9.59     36.81 o
   4   5  21       23.75       23.22     27.29 o
   0   6  21       41.51       25.35      9.93 o
   1   6  21      223.46      230.21     12.09 o
   2   6  21      146.21      161.76     16.96 o
   3   6  21      101.14       85.09     42.55 o
   0   7  21      979.15      978.92     23.77 o
   1   7  21       39.03       23.81      9.75 o
   2   7  21      362.54      390.66     20.47 o
   3   7  21       57.70       47.86     52.77 o
   0   8  21      257.19      294.99     15.57 o
   1   8  21      115.32       95.09      9.62 o
   2   8  21       73.23       68.59     11.56 o
   3   8  21       36.46      -10.68     25.07 o
   0   9  21        0.62       -8.16     11.09 o
   1   9  21       51.34       53.81      9.20 o
   2   9  21        9.53       26.03     14.63 o
   3   9  21       12.44       -4.48     31.55 o
   0  10  21      132.31      118.88     18.15 o
   1  10  21       76.20       86.26     10.94 o
   2  10  21       50.60       41.69     13.99 o
   0  11  21       21.69       24.96     16.40 o
   1  11  21        8.02        5.41     10.20 o
   0  12  21       11.52       20.70     14.97 o
   0   0  22      173.29      171.19     32.95 o
   1   0  22       19.34       20.50      8.90 o
   2   0  22      152.47      133.89     12.14 o
   3   0  22        0.00       13.82     29.97 o
   4   0  22       30.81       22.33     31.46 o
   0   1  22       61.16       58.12     12.90 o
   1   1  22      484.37      453.33     10.84 o
   2   1  22       73.85       60.49      7.71 o
   3   1  22        4.93       -6.14     47.28 o
   4   1  22       75.59       95.71     53.49 o
   0   2  22      431.29      455.90     16.98 o
   1   2  22      289.94      283.39     10.65 o
   2   2  22       39.69       44.88      7.48 o
   3   2  22       13.38       12.32     20.96 o
   4   2  22      123.70      132.64     26.59 o
   0   3  22     1533.94     1504.45     28.74 o
   1   3  22      186.19      187.46     10.06 o
   2   3  22      100.96      102.97     14.59 o
   3   3  22      124.05      148.89     25.89 o
   4   3  22        3.09      -11.78     22.35 o
   0   4  22      224.35      224.70     13.32 o
   1   4  22       20.95       25.05      8.60 o
   2   4  22      137.76      131.18     12.84 o
   3   4  22        8.51      -14.18     20.92 o
   4   4  22        1.77       -1.71     29.86 o
   0   5  22      273.12      307.25     18.87 o
   1   5  22      221.19      213.11     10.95 o
   2   5  22      235.27      219.09     14.24 o
   3   5  22      130.31      128.56     27.50 o
   0   6  22       22.02        4.30     10.31 o
   1   6  22       60.78       64.32     10.31 o
   2   6  22       25.67       30.49     10.90 o
   3   6  22      273.62      347.10     33.45 o
   0   7  22       99.10      110.35     11.98 o
   1   7  22       42.92       54.60     12.54 o
   2   7  22       31.42       35.59     11.30 o
   3   7  22        8.26       -4.80     66.35 o
   0   8  22      334.11      349.46     16.72 o
   1   8  22       55.73       67.24     10.29 o
   2   8  22       36.04       45.93     12.28 o
   3   8  22        6.80        9.95     26.55 o
   0   9  22      327.69      325.53     19.21 o
   1   9  22       53.43       56.31     14.88 o
   2   9  22       22.45       12.43     14.68 o
   0  10  22      131.11      143.88     16.74 o
   1  10  22      195.08      203.48     14.10 o
   2  10  22       13.10       18.32     13.60 o
   0  11  22        7.79       30.62     24.90 o
   1  11  22       65.15       55.84     12.58 o
   1   0  23      756.10      755.93     22.59 o
   2   0  23       46.65       26.90     10.69 o
   3   0  23        4.47       16.59     31.93 o
   4   0  23        0.31        7.35     32.21 o
   0   1  23       13.87       -1.01     11.55 o
   1   1  23      302.92      316.27     12.87 o
   2   1  23        7.84        0.71      7.39 o
   3   1  23       36.50       33.27     36.87 o
   4   1  23       31.91       30.05     24.45 o
   0   2  23      269.18      302.68     16.71 o
   1   2  23       62.65       65.92     10.18 o
   2   2  23      304.39      306.80     12.40 o
   3   2  23       67.49      102.77     44.36 o
   4   2  23       29.41       31.90     24.78 o
   0   3  23      581.16      611.43     19.52 o
   1   3  23      152.33      125.05     10.05 o
   2   3  23       22.44        9.30      8.91 o
   3   3  23        1.23       10.34     34.96 o
   0   4  23      133.93      151.88     14.78 o
   1   4  23       75.31       80.99      9.56 o
   2   4  23       11.10       -0.49     11.02 o
   3   4  23       59.94      129.43     75.71 o
   0   5  23       46.72       59.82     11.94 o
   1   5  23       45.02       10.86      8.77 o
   2   5  23       42.44       50.48     11.13 o
   3   5  23      209.47      283.13     33.35 o
   0   6  23      194.93      168.55     12.79 o
   1   6  23       19.64       11.76      9.57 o
   2   6  23      179.13      203.34     13.62 o
   3   6  23       65.38       70.40     26.72 o
   0   7  23       84.86       77.41     12.17 o
   1   7  23      102.37      111.68     11.24 o
   2   7  23      131.97      165.71     14.35 o
   3   7  23      115.54      147.14     30.80 o
   0   8  23        0.03      -10.37     10.37 o
   1   8  23      171.70      161.37     11.53 o
   2   8  23        6.82       -5.32     12.65 o
   0   9  23      445.13      428.28     17.27 o
   1   9  23      210.45      223.12     14.65 o
   2   9  23       16.28       15.59     13.49 o
   0  10  23       18.91       25.29     14.78 o
   1  10  23       81.38       80.76     12.91 o
   0  11  23        8.13       33.11     17.24 o
   0   0  24        2.38       -9.31     16.29 o
   1   0  24        0.11       -8.87     23.21 o
   2   0  24       21.06       13.65     11.77 o
   3   0  24        9.26      -30.77     30.77 o
   0   1  24        0.11        6.04     16.14 o
   1   1  24      901.22      855.10     19.28 o
   2   1  24        0.41        5.21      7.03 o
   3   1  24       20.93       19.14     24.19 o
   0   2  24       15.25       -0.37     12.65 o
   1   2  24     1282.49     1252.01     22.78 o
   2   2  24       23.04       34.12      9.04 o
   3   2  24       70.33       59.85     28.67 o
   0   3  24        0.09        7.81     12.44 o
   1   3  24      222.07      235.19     11.48 o
   2   3  24        7.62       -3.37      8.68 o
   3   3  24        5.30       23.80     24.06 o
   0   4  24       62.73       93.75     14.37 o
   1   4  24        5.47        3.33      8.84 o
   2   4  24       73.27       79.70     11.77 o
   3   4  24      110.05       44.65     39.67 o
   0   5  24       29.69       32.71     13.21 o
   1   5  24       27.57        5.37      9.75 o
   2   5  24        8.21        3.16     11.47 o
   3   5  24       14.85       21.28     31.10 o
   0   6  24        0.27      -10.31     10.31 o
   1   6  24       28.36       33.68     10.07 o
   2   6  24      105.78      100.61     13.43 o
   3   6  24      114.75       78.12     28.88 o
   0   7  24      124.06      131.31     12.85 o
   1   7  24       20.64        7.82      9.76 o
   2   7  24       39.50       37.71     20.26 o
   0   8  24      140.34      145.98     14.41 o
   1   8  24       61.08       80.21     12.52 o
   2   8  24       44.16       47.39     17.72 o
   0   9  24        6.15       -3.64     13.92 o
   1   9  24       90.79       64.71     12.83 o
   0  10  24       49.46       43.89     14.31 o
   1  10  24      569.45      589.33     24.36 o
   1   0  25        6.35       -1.43     13.14 o
   2   0  25      141.24      145.76     17.93 o
   3   0  25       70.02      164.58     42.11 o
   0   1  25       10.17       -0.33     12.83 o
   1   1  25      301.40      327.01     13.66 o
   2   1  25       80.88       78.24      9.60 o
   3   1  25       28.17       19.79     29.11 o
   0   2  25       21.34       -0.69     12.41 o
   1   2  25       22.87       28.39      9.92 o
   2   2  25       27.07       29.28      9.18 o
   3   2  25       10.44       13.33     24.07 o
   0   3  25       34.01       26.80     13.31 o
   1   3  25       98.58       91.46     13.10 o
   2   3  25       62.65       72.34      9.84 o
   3   3  25       44.24       48.83     25.12 o
   0   4  25      284.34      279.92     20.75 o
   1   4  25       56.31       55.32     11.15 o
   2   4  25       13.59        6.40     10.80 o
   3   4  25       45.36       62.69     34.68 o
   0   5  25      111.10      132.24     22.23 o
   1   5  25       94.77       92.09     14.27 o
   2   5  25      173.30      186.43     14.84 o
   3   5  25      162.16      133.11     31.29 o
   0   6  25        0.02      -11.63     11.63 o
   1   6  25       80.61       74.90     11.15 o
   2   6  25       32.36       31.44     13.67 o
   0   7  25       26.73       29.48     11.54 o
   1   7  25        9.56       -4.03     10.96 o
   2   7  25      206.94      233.51     17.20 o
   0   8  25      101.62      130.20     15.92 o
   1   8  25       50.68       53.25     12.50 o
   2   8  25        0.27      -20.03     20.03 o
   0   9  25        5.94        4.11     15.52 o
   1   9  25      249.53      260.79     16.03 o
   0   0  26      267.29      266.87     38.43 o
   1   0  26       57.78       31.79     13.98 o
   2   0  26      489.10      488.99     24.81 o
   3   0  26       13.36      -15.08     34.67 o
   0   1  26      146.22      128.14     17.05 o
   1   1  26      196.15      197.27     12.26 o
   2   1  26       19.61       11.82     11.35 o
   3   1  26       17.40        6.70     25.15 o
   0   2  26      191.05      200.40     16.12 o
   1   2  26      384.45      356.40     13.27 o
   2   2  26        8.52       -4.11     11.04 o
   3   2  26       25.43       13.41     26.16 o
   0   3  26      145.14      147.43     15.83 o
   1   3  26       27.64       27.27      9.28 o
   2   3  26       55.13       66.58     12.93 o
   3   3  26       97.49      130.27     30.27 o
   0   4  26      110.00       90.81     14.47 o
   1   4  26       36.50       50.07      9.87 o
   2   4  26      164.19      170.90     16.39 o
   0   5  26       61.64       58.60     12.92 o
   1   5  26        0.85       -9.66      9.66 o
   2   5  26       88.42       94.34     15.17 o
   0   6  26       17.47       23.06     12.71 o
   1   6  26       30.61       19.63     11.65 o
   2   6  26        9.42       -2.38     13.38 o
   0   7  26       64.28       71.98     12.76 o
   1   7  26       74.93       49.52     12.51 o
   2   7  26      210.49      250.49     27.07 o
   0   8  26        0.00      -12.49     13.31 o
   1   8  26       17.69        9.51     12.14 o
   1   0  27       22.05       14.67     14.08 o
   2   0  27      720.96      697.66     34.51 o
   0   1  27        1.65       17.28     13.67 o
   1   1  27       68.24       72.43     13.16 o
   2   1  27       90.54       85.72     14.61 o
   0   2  27      297.37      293.31     18.32 o
   1   2  27       55.42       66.39     10.08 o
   2   2  27       92.81      116.68     15.11 o
   0   3  27      213.10      216.10     16.99 o
   1   3  27       50.56       54.01     13.09 o
   2   3  27      128.23      153.82     16.10 o
   0   4  27       11.47       -7.83     12.97 o
   1   4  27       15.88       12.87      9.54 o
   2   4  27      137.59      143.63     15.96 o
   0   5  27       55.97       63.33     13.72 o
   1   5  27       18.56       -9.63     11.94 o
   2   5  27        4.69       -2.85     13.89 o
   0   6  27       47.22       69.04     13.70 o
   1   6  27       62.42       75.21     14.75 o
   0   7  27       98.51      111.70     17.82 o
   1   7  27       25.34       25.69     12.17 o
   0   0  28       88.64      112.14     22.56 o
   1   0  28      105.75      110.40     16.79 o
   2   0  28       29.43       16.34     20.13 o
   0   1  28        9.80       -7.14     13.60 o
   1   1  28        1.35        0.64     13.78 o
   2   1  28      690.54      675.05     28.17 o
   0   2  28       13.34       10.21     15.88 o
   1   2  28        0.52       -9.27      9.27 o
   2   2  28       29.04       23.92     14.35 o
   0   3  28      186.70      207.51     17.55 o
   1   3  28       28.27       27.14     10.12 o
   2   3  28       26.47       37.93     14.59 o
   0   4  28      137.70      132.16     23.09 o
   1   4  28       12.16       18.02     11.28 o
   2   4  28       52.54       68.76     15.04 o
   0   5  28       41.75       21.94     13.41 o
   1   5  28       60.06       47.56     18.84 o
   0   6  28       19.50       -3.23     13.49 o
   1   6  28       10.50       -1.85     13.12 o
   1   0  29        0.44      -14.42     14.42 o
   2   0  29      269.78      217.94     39.00 o
   0   1  29       99.50       81.66     15.58 o
   1   1  29       45.77       36.08     11.13 o
   0   2  29        4.16        5.47     14.42 o
   1   2  29       55.05       47.78     11.78 o
   0   3  29      129.89      118.81     16.79 o
   1   3  29      101.94      107.84     16.15 o
   0   4  29      217.94      184.72     18.34 o
   1   4  29      107.94       97.08     14.77 o
   0   5  29       42.74       12.14     13.85 o
   0   0  30       58.75       73.13     23.40 o
   1   0  30        0.02      -10.57     20.43 o
   0   1  30       11.66        5.02     14.87 o
   1   1  30       27.74       23.61     13.62 o
   0   2  30        8.43       -6.85     22.52 o
   1   2  30      142.81      133.07     15.61 o
   0   3  30        0.37        5.96     15.14 o
 
